# Supplementary material for: How informed is informed consent?—Evaluating the quality of informed consent among surgical patients in a tertiary care hospital in Nepal
Source: PLoS One. 2023 Jul 10;18(7):e0288074. doi: 10.1371/journal.pone.0288074 (PMC10332608; doi:10.1371/journal.pone.0288074)
Supplement: S1 Raw data — (XLSX) [file pone.0288074.s003.xlsx]

## Sheet: Sheet1
Sex	Age group	Marrriage	Religion	Education	Occupation	TOSI		received consent?	Who Signed	Did you Read	Was it Understable	Native lang?	time of consent sign	Who Delivered?		SIC	RIWPTO	TD	ITOS	TEDOS	IABOS	TCNUS	REAROT	WMEOR	REAAOOT	TATOTU	GIPFUT	GATFDTSICF	GOTAQ		Dx	TOS	Prognosis	POPP	BOS	OONT	APS	CSOS	PCOS		SWIC
Male	30- 39	Married	Hindu	literate	Officer	Elective		Yes	Patient	Yes	Yes	Yes	The-Day Before	Operative Surgeon		Yes	No	Yes	No	Yes	Yes	Yes	Yes	Yes	No	Yes	No	Yes	Yes		No	No	No	No	No	No	No	No	Yes		High
Male	50-59	Married	Hindu	literate	Family	Elective		Yes	patient + relative	No (Lack of time)	Yes	Yes	Some Hours Before	Nurse		Yes	No	Yes	Yes	No	Yes	Yes	Yes	No	No	Yes	Yes	Yes	Yes		No	No	No	No	No	No	No	No	Yes		Neutral
Male	40-49	Married	Hindu	literate	Officer	Emergency		Yes	patient + relative	Yes	Yes	Yes	Immediately	Nurse		Yes	Yes	Yes	Yes	Yes	Yes	Yes	Yes	No	No	Yes	Yes	Yes	Yes		Yes	No	No	No	No	No	No	No	Yes		Very High
Male	30-39	Married	Hindu	literate	Family	Elective		Yes	Relative	Yes	Yes	Yes	Some Hours Before	Nurse		Yes	No	Yes	Yes	No	No	No	No	Yes	No	No	No	No	No		No	No	No	No	No	No	No	No	Yes		Low
Female	50-59	Married	Hindu	literate	Family	Elective		Yes	Relative	Yes	Yes	Yes	Some Hours Before	Nurse		Yes	Yes	Yes	Yes	No	No	No	No	Yes	No	Yes	No	No	No		No	No	No	No	No	No	No	No	Yes		Low
Female	50-59	Married	Hindu	Illeterate	Family	Elective		Yes	Relative	Yes	Partially	Yes	Some Hours Before	Nurse		No	No	Yes	Yes	No	No	No	No	No	No	Yes	No	No	No		No	No	No	No	No	No	No	No	Yes		Low
Female	50-59	Married	Hindu	Illeterate	Family	Elective		Yes	Relative	Yes	Yes	Yes	Some Hours Before	Administration		Yes	No	Yes	Yes	Yes	Yes	Yes	No	No	No	No	No	Yes	Yes		No	No	No	No	No	No	No	No	Yes		Neutral
Male	40-49	Married	Hindu	literate	Other ranks	Elective		Yes	patient + relative	Yes	Yes	Yes	Some Hours Before	Nurse		Yes	No	Yes	Yes	No	Yes	No	Yes	No	Yes	No	No	Yes	Yes		No	No	No	No	No	No	No	No	Yes		Neutral
Female	70-79	Married	Hindu	literate	Family	Emergency		Yes	patient + relative	Yes	Yes	Yes	Immediately	Nurse		Yes	No	Yes	Yes	No	Yes	Yes	No	No	No	No	No	No	No		No	No	No	No	No	No	No	No	Yes		Neutral
Female	80-89	Married	Hindu	literate	Family	Elective		Yes	Relative	Yes	Yes	Yes	The-Day Before	Nurse		Yes	No	Yes	No	Yes	No	Yes	Yes	No	No	Yes	No	Yes	Yes		No	No	No	No	No	No	No	No	Yes		Neutral
Female	50-59	Married	Hindu	literate	Family	Elective		Yes	Patient	Yes	Yes	Yes	The-Day Before	Nurse		Yes	No	Yes	No	No	No	No	Yes	No	No	No	No	Yes	No		No	No	No	No	No	No	No	No	Yes		Neutral
Female	70-79	Married	Hindu	literate	Other ranks	Elective		Yes	Relative	No (Lack of time)	Yes	Yes	The-Day Before	Nurse		Yes	No	Yes	Yes	No	No	No	Yes	No	No	No	No	Yes	No		No	No	No	No	No	No	No	No	Yes		Neutral
Male	50-59	Married	Hindu	Illeterate	Family	Elective		Yes	patient + relative	Yes	Yes	Yes	Some Hours Before	Nurse		Yes	No	Yes	Yes	No	Yes	Yes	Yes	No	No	Yes	No	Yes	Yes		No	No	No	No	No	No	No	No	Yes		Neutral
Female	50-59	Married	Hindu	literate	Family	Elective		Yes	Relative	Yes	Yes	Yes	The-Day Before	Nurse		Yes	No	Yes	No	Yes	No	No	No	No	No	Yes	No	Yes	No		No	No	No	No	No	No	No	No	Yes		Neutral
Female	80-89	Married	Hindu	literate	Family	Elective		Yes	patient + relative	Yes	Yes	Yes	Some Hours Before	Administration		Yes	No	Yes	No	No	Yes	Yes	No	No	No	No	No	Yes	Yes		No	No	No	No	No	No	No	No	Yes		Neutral
Female	30-39	Married	Hindu	literate	Family	Elective		Yes	patient + relative	Yes	No	Yes	The-Day Before	Nurse		Yes	No	Yes	Yes	No	No	No	No	No	No	No	No	Yes	Yes		No	No	No	No	No	No	No	No	Yes		Neutral
Male	60-69	Married	Hindu	literate	Family	Elective		Yes	Relative	Yes	Yes	Yes	Some Hours Before	Nurse		Yes	No	Yes	Do Not Remember	No	No	No	No	No	No	Yes	No	No	No		No	No	No	No	No	No	No	No	Yes		Neutral
Male	20-29	Unmarried	Hindu	literate	Family	Elective		Yes	patient + relative	No (Lack of time)	Yes	Yes	Some Hours Before	Administration		Yes	Yes	Yes	Yes	No	Yes	Yes	Yes	No	No	Yes	Yes	Yes	Yes		No	No	No	No	No	No	No	No	Yes		Neutral
Female	30-39	Married	Hindu	literate	Other ranks	Elective		Yes	Relative	Yes	Yes	Yes	Some Hours Before	Nurse		Yes	No	Yes	No	No	No	No	No	No	No	No	No	Yes	No		No	No	No	No	No	No	No	No	Yes		Neutral
Female	20-29	Married	Hindu	Illeterate	Family	Elective		Yes	Relative	No (Lack of time)	Yes	Yes	The-Day Before	Nurse		Yes	No	Yes	No	No	Yes	Yes	No	No	No	Yes	No	Yes	No		No	No	No	No	No	No	No	No	Yes		Neutral
Male	40-49	Married	Hindu	literate	Officer	Elective		Yes	Relative	Yes	Yes	Yes	The-Day Before	Operative Surgeon		Yes	Yes	Yes	Yes	No	Yes	Yes	Yes	No	Yes	Yes	Yes	Yes	Yes		Yes	Yes	No	No	No	Yes	No	No	Yes		Very High
Male	80-89	Married	Hindu	literate	Family	Elective		Yes	patient + relative	Yes	Yes	Yes	The-Day Before	Nurse		Yes	No	Yes	Yes	No	Yes	Yes	Yes	No	No	Yes	Yes	No	No		No	No	No	No	No	No	Yes	No	No		Neutral
Male	40-49	Married	Hindu	literate	Family	Elective		Yes	patient + relative	Yes	Yes	Yes	The-Day Before	Nurse		Yes	No	Yes	Yes	No	Yes	Yes	No	No	No	No	No	Yes	No		No	No	No	No	No	No	No	No	Yes		Neutral
Female	40-49	Married	Hindu	literate	Other ranks	Elective		Yes	patient + relative	Yes	Yes	Yes	Some Hours Before	Nurse		Yes	No	Yes	Yes	No	Yes	Yes	Yes	No	No	No	No	Yes	Yes		No	No	No	No	No	No	No	No	Yes		Neutral
Male	20-29	Unmarried	Hindu	literate	JCO	Elective		Yes	Patient	Yes	Yes	Yes	Some Hours Before	Nurse		Yes	No	Yes	No	No	No	Yes	No	No	No	No	No	Yes	Yes		No	No	No	No	No	No	No	No	Yes		Neutral
Male	40-49	Married	Hindu	Illeterate	Family	Elective		Yes	Patient	Yes	Yes	Yes	The-Day Before	Operative Surgeon		Yes	No	Yes	Yes	No	Yes	Yes	Yes	No	No	No	No	No	No		No	No	No	No	No	No	No	No	Yes		Neutral
Female	40-49	Married	Hindu	literate	Other ranks	Elective		Yes	Patient	Yes	Yes	Yes	Some Hours Before	Administration		Yes	Yes	Yes	Yes	No	Yes	Yes	No	No	No	Yes	Yes	Yes	No		No	No	No	No	No	No	No	No	Yes		Neutral
Male	50-59	Married	Hindu	literate	Other ranks	Emergency		Yes	patient + relative	Yes	Partially	Yes	The-Day Before	Nurse		Yes	Do Not Remember	Yes	Yes	No	Yes	Yes	Yes	No	No	Yes	Yes	No	Do Not Remember		No	No	No	No	No	No	No	No	Yes		High
Male	30-39	Married	Hindu	literate	Family	Emergency		Yes	Relative	No (Lack of time)	Yes	Yes	Immediately	Operative Surgeon		Yes	No	Yes	Yes	Yes	Yes	No	No	No	No	No	No	Yes	Yes		No	No	No	No	No	No	No	No	Yes		Neutral
Male	30-39	Married	Hindu	literate	Other ranks	Emergency		Yes	Relative	Yes	Yes	Yes	Immediately	Nurse		Yes	No	Yes	Yes	No	No	No	No	Yes	No	No	No	No	No		No	No	No	No	No	No	No	No	Yes		Very Low
Male	40-49	Married	Hindu	literate	Other ranks	Elective		Yes	patient + relative	No (Lack of time)	Yes	Yes	Some Hours Before	Administration		Yes	Yes	Yes	Yes	No	Yes	Yes	Yes	No	No	Yes	Yes	Yes	Yes		Yes	No	No	No	No	No	No	No	Yes		High
Male	60-69	Married	Hindu	literate	Family	Elective		Yes	Relative	Yes	Yes	Yes	Some Hours Before	Administration		Yes	No	Yes	Yes	No	Yes	Yes	No	No	No	Yes	No	Yes	Yes		No	No	No	No	No	No	No	No	Yes		Neutral
Male	40-49	Married	Hindu	Illeterate	Family	Elective		Yes	Relative	Yes	Yes	Yes	The-Day Before	Nurse		Yes	Yes	Yes	Yes	No	Yes	Yes	No	No	No	Yes	Yes	Yes	No		No	No	No	No	No	No	No	No	Yes		Neutral
Female	60-39	Married	Hindu	literate	JCO	Emergency		Yes	Relative	Yes	Yes	Yes	Some Hours Before	Nurse		Yes	Yes	Yes	Yes	No	No	No	No	No	No	No	No	Yes	Yes		No	No	No	No	No	No	No	No	Yes		Neutral
Female	20-29	Married	Buddhist	Illeterate	Family	Elective		Yes	Patient	Yes	Yes	Yes	Some Hours Before	Nurse		Yes	No	Yes	No	No	Yes	No	No	No	No	No	No	Yes	Yes		No	No	No	No	No	No	No	No	Yes		Neutral
Female	50-59	Married	Buddhist	literate	Family	Elective		Yes	patient + relative	Yes	Yes	Yes	Some Hours Before	Administration		Yes	No	Yes	No	No	No	No	No	No	No	No	No	Yes	Yes		No	No	No	No	No	No	No	No	Yes		Neutral
Male	20-29	Married	Hindu	literate	Family	Elective		Yes	Patient	Yes	Yes	Yes	The-Day Before	Nurse		Yes	No	Yes	No	No	No	No	No	No	No	No	No	Yes	Yes		No	No	No	No	No	No	No	No	Yes		Neutral
Female	30-39	Married	Hindu	literate	Family	Elective		Yes	Relative	Yes	Yes	Yes	Some Hours Before	Nurse		Yes	No	Yes	Yes	No	No	Yes	No	No	No	No	No	Yes	Yes		No	No	No	No	No	No	No	No	Yes		Neutral
Male	30-39	Married	Hindu	literate	Family	Elective		Yes	Patient	Yes	Yes	Yes	Some Hours Before	Nurse		Yes	No	Yes	Yes	No	No	No	No	No	No	No	No	Yes	Yes		No	No	No	No	No	No	No	No	Yes		Neutral
Male	70-79	Married	Hindu	literate	Other ranks	Emergency		Yes	Patient	Yes	Yes	Yes	Immediately	Nurse		Yes	No	Yes	Yes	No	No	No	No	Yes	No	No	No	No	No		No	No	No	No	No	No	No	No	Yes		Very Low
Female	50-59	Married	Hindu	literate	Other ranks	Elective		Yes	patient + relative	Yes	Yes	Yes	Some Hours Before	Nurse		Yes	Yes	Yes	Yes	No	Yes	Yes	Yes	No	No	Yes	Yes	Yes	Yes		Yes	No	No	No	No	No	No	No	Yes		High
Female	30-39	Married	Hindu	literate	Family	Elective		Yes	Patient	No (Lack of time)	Yes	Yes	The-Day Before	Administration		Yes	No	Yes	No	No	No	No	No	Yes	No	Yes	No	No	No		No	No	No	No	No	No	No	No	Yes		Low
Female	40-49	Married	Hindu	literate	JCO	Elective		Yes	Relative	Yes	Yes	Yes	The-Day Before	Nurse		Yes	No	Yes	No	No	Yes	Yes	No	Yes	No	No	No	No	No		No	No	No	No	No	No	No	No	Yes		Low
Male	20-29	Married	Hindu	literate	Family	Emergency		Yes	Relative	Yes	Yes	Yes	Immediately	Nurse		Yes	Yes	Yes	Yes	No	Yes	Yes	Yes	No	No	Yes	Yes	Yes	Yes		Yes	Yes	Yes	Yes	Yes	Yes	No	No	Yes		Very High
Male	80-89	Married	Hindu	Illeterate	Family	Emergency		Yes	Relative	No (Lack of time)	Yes	Yes	Immediately	Operative Surgeon		Yes	Yes	Yes	Yes	No	Yes	Yes	Yes	No	Yes	Yes	Yes	Yes	Yes		Yes	Yes	Yes	Yes	Yes	No	No	No	Yes		Very High
Male	60-69	Married	Hindu	literate	Family	Elective		Yes	patient + relative	No (Lack of time)	Yes	Yes	The-Day Before	Operative Surgeon		Yes	No	Yes	Yes	No	Yes	Yes	Yes	No	No	No	No	No	No		No	No	No	No	No	No	No	No	Yes		Neutral
Male	40-49	Married	Hindu	literate	Officer	Elective		Yes	Relative	Yes	Yes	Yes	The-Day Before	Nurse		Yes	No	Yes	Yes	No	No	Yes	Yes	Yes	No	No	No	No	No		No	No	No	No	No	No	No	No	Yes		Neutral
Female	40-49	Married	Hindu	literate	Family	Elective		Yes	Relative	No (Lack of time)	Yes	Yes	Some Hours Before	Nurse		No	No	No	No	No	No	No	Yes	Yes	No	No	No	No	No		No	No	No	No	No	No	No	No	Yes		Low
Female	20-29	Married	Hindu	literate	Family	Elective		Yes	Patient	Yes	Yes	Yes	The-Day Before	Nurse		Yes	No	No	No	No	No	No	No	Yes	No	No	No	No	No		No	No	No	No	No	No	No	No	Yes		Low
Female	20-29	Married	Hindu	literate	Family	Elective		Yes	patient + relative	No (Lack of time)	Yes	Yes	Some Hours Before	Nurse		Yes	No	Yes	Yes	Do Not Remember	Do Not Remember	Do Not Remember	Do Not Remember	Yes	No	Yes	No	Yes	Yes		No	No	No	No	No	No	No	No	Yes		Neutral
Male	30-39	Married	Hindu	literate	Family	Emergency		Yes	Relative	Yes	Yes	Yes	Immediately	Nurse		Yes	No	Yes	Yes	No	Yes	Yes	Yes	No	No	Do Not Remember	No	Yes	Yes		Yes	Yes	Yes	Yes	Yes	Yes	No	No	Yes		High
Female	30-39	Married	Hindu	literate	Family	Elective		Yes	Patient	No (Lack of time)	Yes	Yes	The-Day Before	Nurse		Yes	Yes	Yes	Yes	No	Yes	Yes	No	Yes	No	No	No	Yes	Yes		No	No	No	No	No	No	No	No	Yes		Neutral
Male	70-79	Married	Hindu	literate	JCO	Elective		Yes	Patient	Yes	Yes	Yes	Some Hours Before	Administration		Yes	Yes	Yes	Yes	No	Do Not Remember	Do Not Remember	No	Yes	No	Yes	No	Yes	Yes		No	No	No	No	No	No	No	No	Yes		Neutral
Female	60-69	Married	Hindu	literate	JCO	Elective		Yes	Relative	Yes	Yes	Yes	The-Day Before	Nurse		Yes	Do Not Remember	Yes	Yes	No	Do Not Remember	Do Not Remember	Yes	Yes	No	Yes	No	Yes	Yes		No	No	No	No	No	No	No	No	Yes		Neutral
Female	30-39	Married	Hindu	literate	Family	Elective		Yes	patient + relative	Yes	Yes	Yes	Some Hours Before	Nurse		Yes	No	Yes	No	Yes	Yes	No	Yes	Yes	No	Yes	No	Yes	Yes		No	No	No	No	No	No	No	No	Yes		Neutral
Female	50-59	Married	Hindu	Illeterate	Family	Elective		Yes	Patient	Yes	Yes	Yes	Some Hours Before	Nurse		Yes	Yes	Yes	No	No	No	No	No	Yes	No	Yes	No	No	Yes		No	No	No	No	No	No	No	No	Yes		Neutral
Male	70-79	Married	Hindu	Illeterate	Family	Elective		Yes	Patient	No (Lack of time)	Yes	Yes	Some Hours Before	Nurse		Yes	Yes	Yes	No	No	Yes	No	Yes	Yes	No	Yes	No	Yes	Yes		No	No	No	No	No	No	No	No	Yes		Neutral
Male	60-69	Married	Hindu	Illeterate	Family	Elective		Yes	Relative	Yes	Yes	Yes	Immediately	Nurse		Yes	No	Yes	Yes	No	Yes	Yes	Yes	No	No	No	No	Yes	Yes		No	No	No	No	No	No	No	No	Yes		Neutral
Male	60-69	Married	Hindu	Illeterate	Family	Elective		Yes	Relative	Yes	Yes	Yes	Some Hours Before	Nurse		Yes	No	Yes	Yes	No	Yes	No	Yes	No	No	No	No	Yes	Yes		No	No	No	No	No	No	No	No	Yes		Neutral
Female	50-59	Married	Hindu	Illeterate	Family	Emergency		Yes	patient + relative	Yes	Yes	Yes	Immediately	Nurse		Yes	No	Yes	Yes	Yes	Yes	Yes	Yes	Yes	Yes	Yes	Yes	Yes	Yes		Yes	Yes	Yes	Yes	Yes	Yes	Yes	No	Yes		High
Male	40-49	Married	Hindu	literate	Family	Elective		Yes	Relative	Yes	Yes	Yes	The-Day Before	Nurse		Yes	No	Yes	No	No	No	No	Yes	No	No	No	No	Yes	Yes		No	No	No	No	No	No	No	No	Yes		Neutral
Male	30-39	Married	Hindu	Illeterate	Family	Elective		Yes	patient + relative	Yes	Yes	Yes	Some Hours Before	Nurse		Yes	Yes	Yes	Yes	No	Yes	No	Yes	Yes	No	Yes	No	Yes	Yes		No	No	No	No	No	No	No	No	Yes		Neutral
Female	20-29	Married	Hindu	Illeterate	Family	Elective		Yes	patient + relative	Partially	Yes	Yes	Some Hours Before	Nurse		Yes	No	Yes	Yes	No	Yes	No	Yes	Yes	No	Yes	No	Yes	Yes		No	No	No	No	No	No	No	No	Yes		Neutral
Male	20-29	Unmarried	Hindu	Illeterate	Family	Elective		Yes	Patient	Yes	Yes	Yes	Some Hours Before	Nurse		Yes	Yes	Yes	Yes	Yes	Yes	No	No	Yes	No	Yes	No	Yes	Yes		No	No	No	No	No	No	No	No	Yes		Neutral
Male	20-29	Married	Hindu	Illeterate	Family	Elective		Yes	Relative	Yes	Yes	Yes	The-Day Before	Administration		Yes	No	Yes	Yes	Yes	Yes	No	No	Yes	No	Yes	No	Yes	Yes		No	No	No	No	No	No	No	No	Yes		Neutral
Female	20-29	Married	Hindu	Illeterate	Family	Elective		Yes	patient + relative	No (Lack of time)	Yes	Yes	Some Hours Before	Nurse		Yes	Yes	Yes	No	No	No	No	Do Not Remember	Yes	Do Not Remember	No	No	Yes	Yes		No	No	No	No	No	No	No	No	Yes		Neutral
Female	50-59	Married	Hindu	Illeterate	Family	Elective		Yes	Patient	Yes	Yes	Yes	The-Day Before	Nurse		Yes	No	Yes	Yes	Yes	Yes	Yes	Yes	No	No	Yes	No	Yes	Yes		Yes	Yes	Yes	Yes	Yes	Yes	No	No	Yes		High
Female	40-49	Married	Hindu	Illeterate	Family	Elective		Yes	patient + relative	Yes	Yes	Yes	Some Hours Before	Nurse		Yes	No	Yes	No	No	Yes	No	No	Yes	No	Yes	No	Yes	Yes		No	No	No	No	No	No	No	No	Yes		Neutral
Male	60-69	Married	Hindu	literate	Family	Elective		Yes	Patient	No (Lack of time)	Yes	Yes	The-Day Before	Nurse		Yes	Yes	Yes	Yes	Yes	Yes	Yes	Yes	No	No	Yes	Yes	Yes	Yes		Yes	Yes	Yes	Yes	Yes	Yes	No	No	Yes		High
Female	50-59	Married	Buddhist	literate	JCO	Elective		Yes	Patient	Yes	No	Yes	Some Hours Before	Nurse		Yes	No	Yes	No	No	No	No	No	Yes	No	No	No	Yes	No		No	No	No	No	No	No	No	No	Yes		Neutral
Female	30-39	Married	Hindu	Illeterate	Family	Elective		Yes	Relative	Yes	Yes	Yes	The-Day Before	Administration		Yes	No	Yes	Yes	No	No	Yes	No	No	No	No	No	Yes	Do Not Remember		No	No	No	No	No	No	No	No	Yes		High
Male	60-69	Married	Hindu	literate	JCO	Elective		Yes	Relative	Yes	No	Yes	The-Day Before	Nurse		Yes	Yes	Yes	Yes	Yes	Yes	Yes	Yes	No	No	Yes	No	Yes	Yes		No	No	No	No	No	No	No	No	Yes		Neutral
Male	80-89	married	Hindu	Illeterate	Family	Elective		Yes	Relative	Yes	Yes	Yes	Some Hours Before	Nurse		Yes	Yes	Yes	No	No	Yes	No	No	Yes	No	No	No	Yes	Yes		No	No	No	No	No	No	No	No	Yes		Neutral
Female	60-69	Married	Hindu	Illeterate	Family	Elective		Yes	Relative	Yes	No	Yes	Some Hours Before	Nurse		Yes	No	Yes	Yes	No	Yes	Yes	Yes	Yes	Yes	Yes	No	Yes	Yes		No	No	No	No	No	No	No	No	Yes		Neutral
Female	60-69	Married	Hindu	literate	Family	Elective		Yes	patient + relative	Yes	Yes	Yes	The-Day Before	Nurse		Yes	No	Yes	No	No	Yes	Yes	Yes	No	No	Yes	Yes	Yes	Yes		No	No	No	No	No	No	No	No	Yes		Neutral
Female	60-69	Married	Hindu	literate	Other ranks	Elective		Yes	Patient	Yes	Yes	Yes	Immediately	Nurse		Yes	Yes	Yes	No	No	No	No	No	Yes	No	Yes	No	Yes	Do Not Remember		No	No	No	No	No	No	No	No	Yes		Neutral
Male	30-39	Married	Hindu	Illeterate	Family	Elective		Yes	Relative	No (Lack of time)	Yes	Yes	The-Day Before	Nurse		Yes	Yes	Yes	Yes	No	Yes	No	Yes	Yes	No	No	No	Yes	Yes		No	No	No	No	No	No	No	No	Yes		Neutral
Female	10-19	Married	Hindu	literate	Family	Elective		Yes	Patient	Yes	Yes	Yes	Some Hours Before	Administration		Yes	Yes	Yes	Yes	Yes	Yes	Yes	No	No	Yes	No	No	Yes	Do Not Remember		No	No	No	No	No	No	No	No	Yes		Neutral
Male	70-79	Married	Hindu	literate	Family	Elective		Yes	patient + relative	No (Lack of time)	Yes	Yes	The-Day Before	Administration		Yes	Yes	Yes	Yes	Yes	Yes	Yes	Yes	No	No	Yes	No	Yes	Yes		No	No	No	No	No	No	No	No	Yes		Neutral
Male	70-79	married	Hindu	Illeterate	Family	Elective		Yes	patient + relative	Yes	Yes	Yes	Some Hours Before	Operative Surgeon		Yes	No	Yes	Yes	No	No	No	No	Yes	No	No	No	Yes	Do Not Remember		No	No	No	No	No	No	No	No	Yes		Neutral
Female	50-59	Married	Hindu	literate	Other ranks	Emergency		Yes	Patient	Yes	Yes	Yes	The-Day Before	Administration		Yes	Yes	Yes	Yes	Yes	Yes	Yes	Yes	No	Yes	Yes	No	Yes	Yes		Yes	Yes	Yes	Yes	Yes	Yes	Yes	Yes	Yes		High
Female	30-39	Married	Hindu	literate	Family	Elective		Yes	patient + relative	Yes	Yes	Yes	Some Hours Before	Nurse		Yes	No	Yes	Yes	No	Yes	No	No	Yes	No	No	No	Yes	Do Not Remember		No	No	No	No	No	No	No	No	Yes		Neutral
Male	80-89	Married	Hindu	Illeterate	Family	Elective		Yes	Relative	Yes	Yes	Yes	Immediately	Operative Surgeon		Yes	Yes	Yes	Yes	Yes	Yes	Yes	Yes	Yes	Yes	Yes	Yes	Yes	Yes		No	No	No	No	No	No	No	No	Yes		Neutral
Female	40-49	Married	Hindu	literate	Other ranks	Elective		Yes	patient + relative	Yes	Yes	Yes	Some Hours Before	Nurse		Yes	No	Yes	Yes	Yes	Yes	Yes	Yes	Yes	Yes	Yes	No	Yes	Yes		No	No	No	No	No	No	No	No	Yes		Neutral
Female	50-59	Married	Hindu	literate	Family	Elective		Yes	patient + relative	Yes	Yes	Yes	The-Day Before	Nurse		Yes	No	Yes	Yes	Do Not Remember	Yes	Yes	No	No	Yes	Do Not Remember	No	Yes	Yes		No	No	No	No	No	No	No	No	Yes		Neutral
Male	30-39	Married	Hindu	literate	Family	Elective		Yes	Patient	Yes	Yes	Yes	Some Hours Before	Nurse		Yes	No	Yes	No	No	No	No	No	Yes	No	No	No	Yes	Yes		No	No	No	No	No	No	No	No	Yes		Neutral
Male	60-69	Married	Hindu	literate	Other ranks	Elective		Yes	Relative	Yes	Yes	Yes	The-Day Before	Administration		Yes	Yes	Yes	Yes	No	Yes	Yes	Yes	Yes	No	Yes	No	Yes	Yes		No	No	No	No	No	No	No	No	Yes		Neutral
Female	40-49	Married	Hindu	literate	Family	Elective		Yes	patient + relative	Yes	No	Yes	Some Hours Before	Nurse		Yes	No	Yes	No	No	No	No	No	Yes	No	No	No	No	Do Not Remember		No	No	No	No	No	No	No	No	Yes		Neutral
Female	60-69	Married	Hindu	literate	Other ranks	Elective		Yes	Patient	Yes	Yes	Yes	Some Hours Before	Nurse		Yes	No	Yes	Yes	No	Yes	No	No	Yes	No	Yes	No	No	Yes		No	No	No	No	No	No	No	No	Yes		Neutral
Female	60-69	Married	Hindu	literate	Family	Emergency		Yes	Relative	Yes	Yes	Yes	Immediately	Operative Surgeon		Yes	Yes	Yes	Yes	Yes	Yes	Yes	No	No	Yes	Yes	Yes	Yes	Yes		Yes	Yes	Yes	Yes	Yes	Yes	Yes	Yes	Yes		High
Female	60-69	Married	Hindu	literate	JCO	Elective		Yes	Patient	Yes	Yes	Yes	Some Hours Before	Nurse		Yes	No	Yes	Yes	No	No	No	No	Yes	No	Yes	No	No	Yes		No	No	No	No	No	No	No	No	Yes		Neutral
Female	50-59	Married	Hindu	Illeterate	Family	Elective		Yes	Relative	Yes	Yes	Yes	Some Hours Before	Nurse		Yes	Yes	Yes	No	No	Yes	No	No	Yes	No	Yes	No	Yes	Yes		No	No	No	No	No	No	No	No	Yes		Neutral
Male	50-59	Married	Hindu	Illeterate	Family	Elective		Yes	Relative	Yes	Yes	Yes	The-Day Before	Nurse		Yes	No	Yes	No	No	Yes	Yes	Yes	No	No	Yes	No	Yes	Yes		No	No	No	No	No	No	No	No	Yes		Neutral
Female	60-69	Married	Hindu	literate	Other ranks	Elective		Yes	Relative	Yes	Yes	Yes	The-Day Before	Administration		Yes	No	Yes	Yes	No	Yes	No	Yes	Yes	No	Yes	No	Yes	Yes		No	No	No	No	No	No	No	No	Yes		Neutral
Male	50-59	Married	Hindu	literate	Family	Elective		Yes	Relative	No (Lack of time)	Yes	Yes	Some Hours Before	Operative Surgeon		Yes	No	Yes	No	Yes	No	No	Yes	Yes	No	Yes	No	Yes	Yes		No	No	No	No	No	No	No	No	Yes		Neutral
Female	30-39	Unmarried	Hindu	Illeterate	Family	Elective		Yes	Patient	Yes	Yes	Yes	Some Hours Before	Administration		Yes	Yes	Yes	No	No	Yes	No	No	Yes	Do Not Remember	Do Not Remember	No	Yes	Yes		No	No	No	No	No	No	No	No	Yes		Neutral
Male	30-39	Married	Hindu	literate	Family	Emergency		Yes	patient + relative	Yes	Yes	Yes	Immediately	Nurse		Yes	No	Yes	Yes	No	Yes	Yes	No	No	No	No	No	No	No		No	No	No	No	No	No	No	No	Yes		Neutral
Male	30-39	Married	Hindu	Illeterate	Family	Elective		Yes	Patient	Yes	Yes	Yes	The-Day Before	Nurse		Yes	No	Yes	Yes	Yes	Yes	Yes	Yes	Yes	No	Yes	No	No	No		Yes	Yes	No	No	Yes	Yes	No	No	Yes		Neutral
Male	30-39	Unmarried	Hindu	literate	Family	Elective		Yes	Relative	Yes	Yes	Yes	The-Day Before	Nurse		Yes	No	Yes	No	No	No	No	Yes	No	No	No	No	Yes	No		No	No	No	No	No	No	No	No	Yes		Neutral
Male	70-79	Married	Hindu	literate	Other ranks	Elective		Yes	Relative	Yes	Yes	Yes	The-Day Before	Nurse		Yes	No	Yes	Yes	No	No	No	Yes	No	No	No	No	Yes	No		No	No	No	No	No	No	No	No	Yes		Neutral
Female	30-39	Married	Hindu	Illeterate	Family	Elective		Yes	Relative	No (Lack of time)	Yes	Yes	Some Hours Before	Administration		Yes	No	Yes	Yes	No	Yes	Yes	Yes	No	No	Yes	No	Yes	Yes		No	No	No	No	No	No	No	No	Yes		Neutral
Female	60-69	Married	Hindu	literate	Family	Elective		Yes	patient + relative	Yes	Yes	Yes	The-Day Before	Operative Surgeon		Yes	No	Yes	No	Yes	No	No	No	No	No	Yes	No	Yes	No		No	No	No	No	No	No	No	No	Yes		Neutral
Female	20-29	Married	Hindu	literate	Family	Elective		Yes	patient + relative	Yes	Yes	Yes	The-Day Before	Nurse		Yes	No	Yes	No	No	Yes	Yes	No	No	No	No	No	Yes	Yes		No	No	No	No	No	No	No	No	Yes		Neutral
Female	50-59	Married	Hindu	literate	Family	Elective		Yes	Relative	Yes	No	Yes	The-Day Before	Nurse		Yes	No	Yes	Yes	No	No	No	No	No	No	No	No	Yes	Yes		No	No	No	No	No	No	No	No	Yes		Neutral
Female	50-59	Married	Hindu	literate	Family	Elective		Yes	patient + relative	Yes	Yes	Yes	Some Hours Before	Nurse		Yes	No	Yes	Do Not Remember	No	No	No	No	No	No	Yes	No	No	No		No	No	No	No	No	No	No	No	Yes		Neutral
Male	60-69	Married	Hindu	literate	Family	Elective		Yes	patient + relative	Yes	Yes	Yes	Some Hours Before	Operative Surgeon		Yes	Yes	Yes	Yes	No	Yes	Yes	Yes	No	No	Yes	Yes	Yes	Yes		No	No	No	No	No	No	No	No	Yes		Neutral
Male	40-49	Married	Hindu	literate	Other ranks	Elective		Yes	Relative	Partially	Yes	Yes	Some Hours Before	Administration		Yes	No	Yes	No	No	No	No	No	No	No	No	No	Yes	No		No	No	No	No	No	No	No	No	Yes		Neutral
Female	50-59	Married	Hindu	Illeterate	Family	Elective		Yes	Patient	Yes	Yes	Yes	The-Day Before	Operative Surgeon		Yes	No	Yes	No	No	Yes	Yes	No	No	No	Yes	No	Yes	No		No	No	No	No	No	No	No	No	Yes		Neutral
Male	30-39	Married	Hindu	literate	JCO	Elective		Yes	patient + relative	Yes	Yes	Yes	Some Hours Before	Nurse		Yes	Yes	Yes	Yes	No	Yes	Yes	Yes	No	Yes	Yes	Yes	Yes	Yes		Yes	Yes	No	No	No	Yes	No	No	Yes		Very High
Male	50-59	Married	Hindu	literate	Family	Elective		Yes	Patient	Yes	Yes	Yes	The-Day Before	Nurse		Yes	No	Yes	Yes	No	Yes	Yes	Yes	No	No	Yes	Yes	No	No		No	No	No	No	No	No	Yes	No	No		Neutral
Female	50-59	Married	Hindu	literate	Family	Elective		Yes	Patient	No (Lack of time)	Yes	Yes	The-Day Before	Nurse		Yes	No	Yes	Yes	No	Yes	Yes	No	No	No	No	No	Yes	No		No	No	No	No	No	No	No	No	Yes		Neutral
Male	40-49	Married	Hindu	literate	Other ranks	Elective		Yes	Relative	Yes	Yes	Yes	Some Hours Before	Nurse		Yes	No	Yes	Yes	No	Yes	Yes	Yes	No	No	No	No	Yes	Yes		No	No	No	No	No	No	No	No	Yes		Neutral
Female	70-79	Married	Hindu	literate	JCO	Elective		Yes	Relative	Yes	Yes	Yes	Some Hours Before	Nurse		Yes	No	Yes	No	No	No	Yes	No	No	No	No	No	Yes	Yes		No	No	No	No	No	No	No	No	Yes		Neutral
Male	40-49	Married	Hindu	Illeterate	Family	Elective		Yes	Relative	Yes	Yes	Yes	The-Day Before	Administration		Yes	No	Yes	Yes	No	Yes	Yes	Yes	No	No	No	No	No	No		No	No	No	No	No	No	No	No	Yes		Neutral
Male	10-19	Married	Hindu	literate	Other ranks	Elective		Yes	Relative	Yes	Yes	Yes	Some Hours Before	Operative Surgeon		Yes	Yes	Yes	Yes	No	Yes	Yes	No	No	No	Yes	Yes	Yes	No		No	No	No	No	No	No	No	No	Yes		Neutral
Female	30-39	Married	Hindu	literate	Other ranks	Emergency		Yes	Patient	Yes	Partially	Yes	The-Day Before	Nurse		Yes	Do Not Remember	Yes	Yes	No	Yes	Yes	Yes	No	No	Yes	Yes	No	Do Not Remember		No	No	No	No	No	No	No	No	Yes		High
Female	30-39	Married	Hindu	literate	Family	Emergency		Yes	patient + relative	Yes	Yes	Yes	Immediately	Nurse		Yes	No	Yes	Yes	Yes	Yes	No	No	No	No	No	No	Yes	Yes		No	No	No	No	No	No	No	No	Yes		Neutral
Male	80-89	Married	Hindu	literate	Other ranks	Emergency		Yes	Patient	Yes	Yes	Yes	Immediately	Nurse		Yes	No	Yes	Yes	No	No	No	No	Yes	No	No	No	No	No		No	No	No	No	No	No	No	No	Yes		Very Low
Female	50-59	Married	Hindu	literate	Other ranks	Elective		Yes	Relative	Partially	Yes	Yes	Some Hours Before	Administration		Yes	Yes	Yes	Yes	No	Yes	Yes	Yes	No	No	Yes	Yes	Yes	Yes		Yes	No	No	No	No	No	No	No	Yes		High
Male	60-69	Married	Hindu	literate	Family	Elective		Yes	Patient	No (Lack of time)	Yes	Yes	Some Hours Before	Nurse		Yes	No	Yes	Yes	No	Yes	Yes	No	No	No	Yes	No	Yes	Yes		No	No	No	No	No	No	No	No	Yes		Neutral
Female	70-79	Married	Hindu	Illeterate	Family	Elective		Yes	Relative	Yes	Yes	Yes	The-Day Before	Nurse		Yes	Yes	Yes	Yes	Yes	Yes	Yes	Yes	No	No	Yes	Yes	Yes	Yes		Yes	Yes	Yes	Yes	Yes	Yes	No	No	Yes		High
Male	30-39	Married	Hindu	literate	JCO	Emergency		Yes	Relative	Yes	Yes	Yes	Some Hours Before	Nurse		Yes	Yes	Yes	Yes	No	No	No	No	No	No	No	No	Yes	Yes		No	No	No	No	No	No	No	No	Yes		Neutral
Female	80-89	Married	Hindu	Illeterate	Family	Elective		Yes	patient + relative	Yes	Yes	Yes	Some Hours Before	Nurse		Yes	No	Yes	No	No	Yes	No	No	No	No	No	No	Yes	Yes		No	No	No	No	No	No	No	No	Yes		Neutral
Male	30-39	Married	Hindu	literate	Family	Elective		Yes	Relative	Yes	Yes	Yes	Some Hours Before	Administration		Yes	No	Yes	No	No	No	No	No	No	No	No	No	Yes	Yes		No	No	No	No	No	No	No	No	Yes		Neutral
Male	30-39	Married	Hindu	literate	Family	Elective		Yes	Relative	Yes	Yes	Yes	Some Hours Before	Operative Surgeon		Yes	No	Yes	No	No	No	No	No	No	No	No	No	Yes	Yes		No	No	No	No	No	No	No	No	Yes		Neutral
Male	30-39	Married	Hindu	literate	Family	Elective		Yes	Relative	Yes	Yes	Yes	Some Hours Before	Nurse		Yes	No	Yes	Yes	No	No	Yes	No	No	No	No	No	Yes	Yes		No	No	No	No	No	No	No	No	Yes		Neutral
Male	60-69	Married	Hindu	literate	Family	Elective		Yes	Relative	No (Lack of time)	Yes	Yes	Some Hours Before	Nurse		Yes	No	Yes	Yes	No	No	No	No	No	No	No	No	Yes	Yes		No	No	No	No	No	No	No	No	Yes		Neutral
Male	50-59	Married	Hindu	literate	Other ranks	Emergency		Yes	patient + relative	Yes	Yes	Yes	Immediately	Operative Surgeon		Yes	No	Yes	Yes	No	No	No	No	Yes	No	No	No	No	No		No	No	No	No	No	No	No	No	Yes		Very Low
Male	30-39	Married	Hindu	literate	Other ranks	Elective		Yes	patient + relative	Yes	Yes	Yes	Some Hours Before	Nurse		Yes	Yes	Yes	Yes	No	Yes	Yes	Yes	No	No	Yes	Yes	Yes	Yes		Yes	No	No	No	No	No	No	No	Yes		High
Female	40-49	Married	Hindu	literate	Family	Elective		Yes	patient + relative	Partially	Yes	Yes	The-Day Before	Nurse		Yes	No	Yes	No	No	No	No	No	Yes	No	Yes	No	No	No		No	No	No	No	No	No	No	No	Yes		Low
Male	70-79	Married	Hindu	literate	JCO	Elective		Yes	Patient	Yes	Yes	Yes	The-Day Before	Administration		Yes	No	Yes	No	No	Yes	Yes	No	Yes	No	No	No	No	No		No	No	No	No	No	No	No	No	Yes		Low
Male	30-39	Married	Hindu	literate	Family	Emergency		Yes	Patient	Yes	Yes	Yes	Immediately	Administration		Yes	Yes	Yes	Yes	No	Yes	Yes	Yes	No	No	Yes	Yes	Yes	Yes		Yes	Yes	Yes	Yes	Yes	Yes	No	No	Yes		Very High
Female	30-39	Unmarried	Hindu	Illeterate	Family	Emergency		Yes	Relative	Yes	Yes	Yes	Immediately	Nurse		Yes	Yes	Yes	Yes	No	Yes	Yes	Yes	No	Yes	Yes	Yes	Yes	Yes		Yes	Yes	Yes	Yes	Yes	No	No	No	Yes		Very High
Male	50-59	Married	Hindu	literate	Family	Elective		Yes	patient + relative	Yes	Yes	Yes	The-Day Before	Operative Surgeon		Yes	No	Yes	Yes	No	Yes	Yes	Yes	No	No	No	No	No	No		No	No	No	No	No	No	No	No	Yes		Neutral
Male	50-59	Married	Hindu	literate	Family	Elective		Yes	patient + relative	Yes	Yes	Yes	Some Hours Before	Operative Surgeon		Yes	No	Yes	Yes	No	No	Yes	Yes	Yes	No	No	No	No	No		No	No	No	No	No	No	No	No	Yes		Neutral
Female	50-59	Married	Hindu	literate	Family	Elective		Yes	Relative	No (Lack of time)	Yes	Yes	Some Hours Before	Nurse		No	No	No	No	No	No	No	Yes	Yes	No	No	No	No	No		No	No	No	No	No	No	No	No	Yes		Low
Female	60-69	Married	Hindu	literate	Family	Elective		Yes	patient + relative	Yes	Yes	Yes	The-Day Before	Nurse		Yes	No	No	No	No	No	No	No	Yes	No	No	No	No	No		No	No	No	No	No	No	No	No	Yes		Low
Female	30-39	Married	Hindu	literate	Family	Elective		Yes	Patient	Yes	Yes	Yes	Some Hours Before	Nurse		Yes	No	Yes	Yes	Do Not Remember	Do Not Remember	Do Not Remember	Do Not Remember	Yes	No	Yes	No	Yes	Yes		No	No	No	No	No	No	No	No	Yes		Neutral
Female	60-69	Married	Hindu	literate	Family	Emergency		Yes	patient + relative	Yes	Yes	Yes	Immediately	Nurse		Yes	No	Yes	Yes	No	Yes	Yes	Yes	No	No	Do Not Remember	No	Yes	Yes		Yes	Yes	Yes	Yes	Yes	Yes	No	No	Yes		High
Male	30-39	Married	Hindu	literate	Family	Elective		Yes	patient + relative	No (Lack of time)	Yes	Yes	The-Day Before	Nurse		Yes	Yes	Yes	Yes	No	Yes	Yes	No	Yes	No	No	No	Yes	Yes		No	No	No	No	No	No	No	No	Yes		Neutral
Male	20-29	Married	Hindu	literate	JCO	Elective		Yes	patient + relative	Yes	Yes	Yes	Some Hours Before	Administration		Yes	Yes	Yes	Yes	No	Do Not Remember	Do Not Remember	No	Yes	No	Yes	No	Yes	Yes		No	No	No	No	No	No	No	No	Yes		Neutral
Male	50-59	Married	Hindu	literate	JCO	Elective		Yes	Patient	Yes	Yes	Yes	The-Day Before	Nurse		Yes	Do Not Remember	Yes	Yes	No	Do Not Remember	Do Not Remember	Yes	Yes	No	Yes	No	Yes	Yes		No	No	No	No	No	No	No	No	Yes		Neutral
Male	60-69	Unmarried	Hindu	literate	Family	Elective		Yes	Patient	Yes	Yes	Yes	Some Hours Before	Administration		Yes	No	Yes	No	Yes	Yes	No	Yes	Yes	No	Yes	No	Yes	Yes		No	No	No	No	No	No	No	No	Yes		Neutral
Male	50-59	Married	Hindu	Illeterate	Family	Elective		Yes	Relative	Yes	Yes	Yes	Some Hours Before	Operative Surgeon		Yes	Yes	Yes	No	No	No	No	No	Yes	No	Yes	No	No	Yes		No	No	No	No	No	No	No	No	Yes		Neutral
Female	60-69	Married	Hindu	Illeterate	Family	Elective		Yes	patient + relative	Yes	Yes	Yes	Some Hours Before	Nurse		Yes	Yes	Yes	No	No	Yes	No	Yes	Yes	No	Yes	No	Yes	Yes		No	No	No	No	No	No	No	No	Yes		Neutral
Female	10-19	Unmarried	Hindu	literate	Family	Elective		Yes	patient + relative	Yes	Yes	Yes	Immediately	Nurse		Yes	No	Yes	Yes	No	Yes	Yes	Yes	No	No	No	No	Yes	Yes		No	No	No	No	No	No	No	No	Yes		Neutral
Male	50-59	Unmarried	Hindu	Illeterate	Family	Elective		Yes	patient + relative	Yes	Yes	Yes	Some Hours Before	Nurse		Yes	No	Yes	Yes	No	Yes	No	Yes	No	No	No	No	Yes	Yes		No	No	No	No	No	No	No	No	Yes		Neutral
Male	40-49	Married	Hindu	Illeterate	Family	Emergency		Yes	patient + relative	Yes	Yes	Yes	Immediately	Nurse		Yes	No	Yes	Yes	Yes	Yes	Yes	Yes	Yes	Yes	Yes	Yes	Yes	Yes		Yes	Yes	Yes	Yes	Yes	Yes	Yes	No	Yes		High
Male	70-79	Married	Hindu	literate	Other ranks	Elective		Yes	Relative	Yes	Yes	Yes	The-Day Before	Nurse		Yes	No	Yes	No	No	No	No	Yes	No	No	No	No	Yes	Yes		No	No	No	No	No	No	No	No	Yes		Neutral
Female	60-69	Married	Hindu	Illeterate	Family	Elective		Yes	patient + relative	Yes	Yes	Yes	Some Hours Before	Administration		Yes	Yes	Yes	Yes	No	Yes	No	Yes	Yes	No	Yes	No	Yes	Yes		No	No	No	No	No	No	No	No	Yes		Neutral
Male	50-59	Married	Hindu	literate	Other ranks	Emergency		Yes	Relative	No (Lack of time)	Yes	Yes	Immediately	Nurse		Yes	No	Yes	Yes	No	No	No	No	Yes	No	No	No	No	No		No	No	No	No	No	No	No	No	Yes		Very Low
Male	10-19	Unmarried	Hindu	literate	Other ranks	Elective		Yes	Patient	Yes	Yes	Yes	Some Hours Before	Administration		Yes	Yes	Yes	Yes	No	Yes	Yes	Yes	No	No	Yes	Yes	Yes	Yes		Yes	No	No	No	No	No	No	No	Yes		High
Female	20-29	Married	Hindu	literate	Family	Elective		Yes	Patient	Yes	Yes	Yes	The-Day Before	Nurse		Yes	No	Yes	No	No	No	No	No	Yes	No	Yes	No	No	No		No	No	No	No	No	No	No	No	Yes		Low
Male	30-39	Married	Hindu	literate	JCO	Elective		Yes	patient + relative	Yes	Yes	Yes	The-Day Before	Nurse		Yes	No	Yes	No	No	Yes	Yes	No	Yes	No	No	No	No	No		No	No	No	No	No	No	No	No	Yes		Low
Female	30-39	Married	Hindu	literate	Family	Emergency		Yes	Relative	Yes	Yes	Yes	Immediately	Administration		Yes	Yes	Yes	Yes	No	Yes	Yes	Yes	No	No	Yes	Yes	Yes	Yes		Yes	Yes	Yes	Yes	Yes	Yes	No	No	Yes		Very High
Female	70-79	Married	Hindu	Illeterate	Family	Emergency		Yes	Relative	Yes	Yes	Yes	Immediately	Nurse		Yes	Yes	Yes	Yes	No	Yes	Yes	Yes	No	Yes	Yes	Yes	Yes	Yes		Yes	Yes	Yes	Yes	Yes	No	No	No	Yes		Very High
Female	30-39	Married	Hindu	literate	Family	Elective		Yes	Relative	Yes	Yes	Yes	The-Day Before	Administration		Yes	No	Yes	Yes	No	Yes	Yes	Yes	No	No	No	No	No	No		No	No	No	No	No	No	No	No	Yes		Neutral
Female	30-39	Married	Hindu	literate	Family	Elective		Yes	patient + relative	Yes	Yes	Yes	Some Hours Before	Nurse		Yes	No	Yes	Yes	No	No	Yes	Yes	Yes	No	No	No	No	No		No	No	No	No	No	No	No	No	Yes		Neutral
Male	40-49	Married	Hindu	literate	Family	Elective		Yes	patient + relative	Yes	Yes	Yes	The-Day Before	Nurse		No	No	No	No	No	No	No	Yes	Yes	No	No	No	No	No		No	No	No	No	No	No	No	No	Yes		Low
Male	30-39	Married	Hindu	literate	Family	Elective		Yes	patient + relative	Yes	Yes	Yes	The-Day Before	Nurse		Yes	No	No	No	No	No	No	No	Yes	No	No	No	No	No		No	No	No	No	No	No	No	No	Yes		Low
Male	30-39	Married	Hindu	literate	Family	Elective		Yes	Relative	Yes	Yes	Yes	Some Hours Before	Nurse		Yes	No	Yes	Yes	Do Not Remember	Do Not Remember	Do Not Remember	Do Not Remember	Yes	No	Yes	No	Yes	Yes		No	No	No	No	No	No	No	No	Yes		Neutral
Female	30-39	Unmarried	Hindu	literate	Family	Emergency		Yes	Relative	Yes	Yes	Yes	Immediately	Nurse		Yes	No	Yes	Yes	No	Yes	Yes	Yes	No	No	Do Not Remember	No	Yes	Yes		Yes	Yes	Yes	Yes	Yes	Yes	No	No	Yes		High
Male	40-49	Married	Hindu	literate	Family	Elective		Yes	Relative	Yes	Yes	Yes	The-Day Before	Administration		Yes	Yes	Yes	Yes	No	Yes	Yes	No	Yes	No	No	No	Yes	Yes		No	No	No	No	No	No	No	No	Yes		Neutral
Male	40-49	Married	Hindu	literate	Other ranks	Elective		Yes	Relative	No (Lack of time)	Yes	Yes	Some Hours Before	Administration		Yes	Yes	Yes	Yes	No	Do Not Remember	Do Not Remember	No	Yes	No	Yes	No	Yes	Yes		No	No	No	No	No	No	No	No	Yes		Neutral
Male	40-49	Married	Hindu	literate	JCO	Elective		Yes	Patient	Yes	Yes	Yes	The-Day Before	Nurse		Yes	Do Not Remember	Yes	Yes	No	Do Not Remember	Do Not Remember	Yes	Yes	No	Yes	No	Yes	Yes		No	No	No	No	No	No	No	No	Yes		Neutral
Male	60-69	Married	Hindu	literate	Family	Elective		Yes	patient + relative	Yes	Yes	Yes	Some Hours Before	Nurse		Yes	No	Yes	No	Yes	Yes	No	Yes	Yes	No	Yes	No	Yes	Yes		No	No	No	No	No	No	No	No	Yes		Neutral
Male	80-89	Married	Hindu	Illeterate	Family	Elective		Yes	patient + relative	Yes	Yes	Yes	Some Hours Before	Nurse		Yes	Yes	Yes	No	No	No	No	No	Yes	No	Yes	No	No	Yes		No	No	No	No	No	No	No	No	Yes		Neutral
Male	30-39	Married	Hindu	Illeterate	Family	Elective		Yes	Relative	No (Lack of time)	Yes	Yes	Some Hours Before	Nurse		Yes	Yes	Yes	No	No	Yes	No	Yes	Yes	No	Yes	No	Yes	Yes		No	No	No	No	No	No	No	No	Yes		Neutral
Female	60-69	Married	Hindu	Illeterate	Family	Elective		Yes	Relative	Yes	Yes	Yes	Immediately	Nurse		Yes	No	Yes	Yes	No	Yes	Yes	Yes	No	No	No	No	Yes	Yes		No	No	No	No	No	No	No	No	Yes		Neutral
Female	40-49	Married	Hindu	Illeterate	Family	Elective		Yes	Relative	Yes	Yes	Yes	Some Hours Before	Nurse		Yes	No	Yes	Yes	No	Yes	No	Yes	No	No	No	No	Yes	Yes		No	No	No	No	No	No	No	No	Yes		Neutral
Male	60-69	Married	Hindu	Illeterate	Family	Emergency		Yes	Patient	Yes	Yes	Yes	Immediately	Operative Surgeon		Yes	No	Yes	Yes	Yes	Yes	Yes	Yes	Yes	Yes	Yes	Yes	Yes	Yes		Yes	Yes	Yes	Yes	Yes	Yes	Yes	No	Yes		High
Male	40-49	Married	Hindu	literate	Other ranks	Elective		Yes	Relative	Yes	Yes	Yes	The-Day Before	Nurse		Yes	No	Yes	No	No	No	No	Yes	No	No	No	No	Yes	Yes		No	No	No	No	No	No	No	No	Yes		Neutral
Male	60-69	Married	Hindu	Illeterate	Family	Elective		Yes	Relative	No (Lack of time)	Yes	Yes	Some Hours Before	Nurse		Yes	Yes	Yes	Yes	No	Yes	No	Yes	Yes	No	Yes	No	Yes	Yes		No	No	No	No	No	No	No	No	Yes		Neutral
Male	20-29	Married	Hindu	Illeterate	Family	Elective		Yes	Relative	Yes	Yes	Yes	Some Hours Before	Nurse		Yes	No	Yes	Yes	No	Yes	No	Yes	Yes	No	Yes	No	Yes	Yes		No	No	No	No	No	No	No	No	Yes		Neutral
Female	70-79	Married	Hindu	Illeterate	Family	Elective		Yes	patient + relative	Yes	Yes	Yes	Some Hours Before	Nurse		Yes	Yes	Yes	Yes	Yes	Yes	No	No	Yes	No	Yes	No	Yes	Yes		No	No	No	No	No	No	No	No	Yes		Neutral
Male	30-39	Married	Hindu	Illeterate	Family	Elective		Yes	Relative	No (Lack of time)	Yes	Yes	The-Day Before	Nurse		Yes	No	Yes	Yes	Yes	Yes	No	No	Yes	No	Yes	No	Yes	Yes		No	No	No	No	No	No	No	No	Yes		Neutral
Female	50-59	Married	Hindu	Illeterate	Family	Elective		Yes	patient + relative	Yes	Yes	Yes	Some Hours Before	Nurse		Yes	Yes	Yes	No	No	No	No	Do Not Remember	Yes	Do Not Remember	No	No	Yes	Yes		No	No	No	No	No	No	No	No	Yes		Neutral
Female	60-69	Married	Hindu	Illeterate	Family	Elective		Yes	Patient	Yes	Yes	Yes	The-Day Before	Nurse		Yes	No	Yes	Yes	Yes	Yes	Yes	Yes	No	No	Yes	No	Yes	Yes		Yes	Yes	Yes	Yes	Yes	Yes	No	No	Yes		High
Female	20-29	Married	Hindu	Illeterate	Family	Elective		Yes	patient + relative	Yes	Yes	Yes	Some Hours Before	Nurse		Yes	No	Yes	No	No	Yes	No	No	Yes	No	Yes	No	Yes	Yes		No	No	No	No	No	No	No	No	Yes		Neutral
Female	60-69	Married	Hindu	literate	Family	Elective		Yes	Patient	Yes	Yes	Yes	The-Day Before	Operative Surgeon		Yes	Yes	Yes	Yes	Yes	Yes	Yes	Yes	No	No	Yes	Yes	Yes	Yes		Yes	Yes	Yes	Yes	Yes	Yes	No	No	Yes		High
Female	80-89	Married	Hindu	literate	JCO	Elective		Yes	patient + relative	No (Lack of time)	No	Yes	Some Hours Before	Nurse		Yes	No	Yes	No	No	No	No	No	Yes	No	No	No	Yes	No		No	No	No	No	No	No	No	No	Yes		Neutral
Male	40-49	Married	Hindu	Illeterate	Family	Elective		Yes	Relative	Yes	Yes	Yes	The-Day Before	Administration		Yes	No	Yes	Yes	No	No	Yes	No	No	No	No	No	Yes	Do Not Remember		No	No	No	No	No	No	No	No	Yes		High
Female	60-69	Married	Hindu	literate	JCO	Elective		Yes	Patient	Yes	No	Yes	The-Day Before	Nurse		Yes	Yes	Yes	Yes	Yes	Yes	Yes	Yes	No	No	Yes	No	Yes	Yes		No	No	No	No	No	No	No	No	Yes		Neutral
Female	30-39	Married	Buddhist	Illeterate	Family	Elective		Yes	patient + relative	Yes	Yes	Yes	Some Hours Before	Nurse		Yes	Yes	Yes	No	No	Yes	No	No	Yes	No	No	No	Yes	Yes		No	No	No	No	No	No	No	No	Yes		Neutral
Female	30-39	Married	Hindu	Illeterate	Family	Elective		Yes	Patient	Yes	No	Yes	Some Hours Before	Nurse		Yes	No	Yes	Yes	No	Yes	Yes	Yes	Yes	Yes	Yes	No	Yes	Yes		No	No	No	No	No	No	No	No	Yes		Neutral
Female	60-65	Married	Hindu	literate	Family	Elective		Yes	Relative	Yes	Yes	Yes	The-Day Before	Nurse		Yes	No	Yes	No	No	Yes	Yes	Yes	No	No	Yes	Yes	Yes	Yes		No	No	No	No	No	No	No	No	Yes		Neutral
Male	30-35	Married	Hindu	literate	Other ranks	Elective		Yes	Patient	Yes	Yes	Yes	Immediately	Administration		Yes	Yes	Yes	No	No	No	No	No	Yes	No	Yes	No	Yes	Do Not Remember		No	No	No	No	No	No	No	No	Yes		Neutral
Male	50-59	Married	Hindu	Illeterate	Family	Elective		Yes	Relative	Yes	Yes	Yes	The-Day Before	Administration		Yes	Yes	Yes	Yes	No	Yes	No	Yes	Yes	No	No	No	Yes	Yes		No	No	No	No	No	No	No	No	Yes		Neutral
Male	40-49	Married	Hindu	literate	Family	Elective		Yes	Relative	No (Lack of time)	Yes	Yes	Some Hours Before	Administration		Yes	Yes	Yes	Yes	Yes	Yes	Yes	No	No	Yes	No	No	Yes	Do Not Remember		No	No	No	No	No	No	No	No	Yes		Neutral
Male	40-49	Married	Buddhist	literate	Family	Elective		Yes	Relative	Yes	Yes	Yes	The-Day Before	Nurse		Yes	Yes	Yes	Yes	Yes	Yes	Yes	Yes	No	No	Yes	No	Yes	Yes		No	No	No	No	No	No	No	No	Yes		Neutral
Male	60-69	Married	Hindu	Illeterate	Family	Elective		Yes	patient + relative	Yes	Yes	Yes	Some Hours Before	Nurse		Yes	No	Yes	Yes	No	No	No	No	Yes	No	No	No	Yes	Do Not Remember		No	No	No	No	No	No	No	No	Yes		Neutral
Female	30-39	Married	Hindu	literate	Other ranks	Emergency		Yes	patient + relative	Yes	Yes	Yes	The-Day Before	Operative Surgeon		Yes	Yes	Yes	Yes	Yes	Yes	Yes	Yes	No	Yes	Yes	No	Yes	Yes		Yes	Yes	Yes	Yes	Yes	Yes	Yes	Yes	Yes		High
Male	40-49	Married	Hindu	literate	Family	Elective		Yes	Relative	Yes	Yes	Yes	Some Hours Before	Nurse		Yes	No	Yes	Yes	No	Yes	No	No	Yes	No	No	No	Yes	Do Not Remember		No	No	No	No	No	No	No	No	Yes		Neutral
Female	20-29	Unmarried	Hindu	Illeterate	Family	Elective		Yes	Patient	Yes	Yes	Yes	Immediately	Operative Surgeon		Yes	Yes	Yes	Yes	Yes	Yes	Yes	Yes	Yes	Yes	Yes	Yes	Yes	Yes		No	No	No	No	No	No	No	No	Yes		Neutral
Male	30-39	Married	Hindu	literate	Other ranks	Elective		Yes	Relative	Yes	Yes	Yes	Some Hours Before	Operative Surgeon		Yes	No	Yes	Yes	Yes	Yes	Yes	Yes	Yes	Yes	Yes	No	Yes	Yes		No	No	No	No	No	No	No	No	Yes		Neutral
Female	40-49	Married	Hindu	literate	Family	Elective		Yes	Patient	Yes	Yes	Yes	The-Day Before	Administration		Yes	No	Yes	Yes	Do Not Remember	Yes	Yes	No	No	Yes	Do Not Remember	No	Yes	Yes		No	No	No	No	No	No	No	No	Yes		Neutral
Female	20-29	Married	Hindu	literate	Family	Elective		Yes	Relative	Yes	Yes	Yes	The-Day Before	Nurse		Yes	No	Yes	No	No	No	No	No	Yes	No	No	No	Yes	Yes		No	No	No	No	No	No	No	No	Yes		Neutral
Female	70-79	Married	Hindu	literate	Other ranks	Elective		Yes	patient + relative	Yes	Yes	Yes	The-Day Before	Nurse		Yes	Yes	Yes	Yes	No	Yes	Yes	Yes	Yes	No	Yes	No	Yes	Yes		No	No	No	No	No	No	No	No	Yes		Neutral
Female	20-29	Married	Hindu	literate	Family	Elective		Yes	Relative	Yes	No	Yes	Some Hours Before	Nurse		Yes	No	Yes	No	No	No	No	No	Yes	No	No	No	No	Do Not Remember		No	No	No	No	No	No	No	No	Yes		Neutral
Male	30-39	Unmarried	Hindu	literate	Other ranks	Elective		Yes	Patient	Yes	Yes	Yes	Some Hours Before	Nurse		Yes	No	Yes	Yes	No	Yes	No	No	Yes	No	Yes	No	No	Yes		No	No	No	No	No	No	No	No	Yes		Neutral
Male	40-49	Married	Hindu	literate	Family	Emergency		Yes	Relative	Yes	Yes	Yes	Immediately	Nurse		Yes	Yes	Yes	Yes	Yes	Yes	Yes	No	No	Yes	Yes	Yes	Yes	Yes		Yes	Yes	Yes	Yes	Yes	Yes	Yes	Yes	Yes		High
Male	40-49	Married	Hindu	literate	JCO	Elective		Yes	Relative	Yes	Yes	Yes	Some Hours Before	Operative Surgeon		Yes	No	Yes	Yes	No	No	No	No	Yes	No	Yes	No	No	Yes		No	No	No	No	No	No	No	No	Yes		Neutral
Female	60-69	Married	Hindu	Illeterate	Family	Elective		Yes	Relative	No (Lack of time)	Yes	Yes	Some Hours Before	Nurse		Yes	Yes	Yes	No	No	Yes	No	No	Yes	No	Yes	No	Yes	Yes		No	No	No	No	No	No	No	No	Yes		Neutral
Female	20-29	Married	Hindu	Illeterate	Family	Elective		Yes	patient + relative	Yes	Yes	Yes	The-Day Before	Nurse		Yes	No	Yes	No	No	Yes	Yes	Yes	No	No	Yes	No	Yes	Yes		No	No	No	No	No	No	No	No	Yes		Neutral
Male	20-29	Married	Hindu	literate	Other ranks	Elective		Yes	patient + relative	Yes	Yes	Yes	Some Hours Before	Nurse		Yes	No	Yes	Yes	No	Yes	No	Yes	Yes	No	Yes	No	Yes	Yes		No	No	No	No	No	No	No	No	Yes		Neutral
Female	30-39	Married	Hindu	literate	Family	Elective		Yes	Relative	No (Lack of time)	Yes	Yes	Some Hours Before	Nurse		Yes	No	Yes	No	Yes	No	No	Yes	Yes	No	Yes	No	Yes	Yes		No	No	No	No	No	No	No	No	Yes		Neutral
Male	40-49	Married	Hindu	Illeterate	Family	Elective		Yes	patient + relative	Yes	Yes	Yes	Some Hours Before	Nurse		Yes	Yes	Yes	No	No	Yes	No	No	Yes	Do Not Remember	Do Not Remember	No	Yes	Yes		No	No	No	No	No	No	No	No	Yes		Neutral
Female	70-79	Married	Hindu	literate	Family	Emergency		Yes	patient + relative	No (Lack of time)	Yes	Yes	Immediately	Nurse		Yes	No	Yes	Yes	No	Yes	Yes	No	No	No	No	No	No	No		No	No	No	No	No	No	No	No	Yes		Neutral
Male	60-69	Married	Hindu	Illeterate	Family	Elective		Yes	patient + relative	Yes	Yes	Yes	The-Day Before	Administration		Yes	No	Yes	Yes	Yes	Yes	Yes	Yes	Yes	No	Yes	No	No	No		Yes	Yes	No	No	Yes	Yes	No	No	Yes		Neutral
Male	30-39	Married	Hindu	literate	Family	Elective		Yes	patient + relative	Yes	Yes	Yes	The-Day Before	Administration		Yes	No	Yes	No	No	No	No	Yes	No	No	No	No	Yes	No		No	No	No	No	No	No	No	No	Yes		Neutral
Female	50-59	Married	Hindu	literate	Other ranks	Elective		Yes	Relative	Yes	Yes	Yes	The-Day Before	Nurse		Yes	No	Yes	Yes	No	No	No	Yes	No	No	No	No	Yes	No		No	No	No	No	No	No	No	No	Yes		Neutral
Female	62-69	Married	Hindu	Illeterate	Family	Elective		Yes	Patient	No (Lack of time)	Yes	Yes	Some Hours Before	Nurse		Yes	No	Yes	Yes	No	Yes	Yes	Yes	No	No	Yes	No	Yes	Yes		No	No	No	No	No	No	No	No	Yes		Neutral
Female	50-59	Married	Hindu	literate	Family	Elective		Yes	Patient	No (Lack of time)	Yes	Yes	The-Day Before	Nurse		Yes	No	Yes	No	Yes	No	No	No	No	No	Yes	No	Yes	No		No	No	No	No	No	No	No	No	Yes		Neutral
Male	50-59	Married	Hindu	literate	Family	Elective		Yes	Relative	Yes	Yes	Yes	Some Hours Before	Nurse		Yes	No	Yes	No	No	Yes	Yes	No	No	No	No	No	Yes	Yes		No	No	No	No	No	No	No	No	Yes		Neutral
Female	30-39	Married	Hindu	literate	Family	Elective		Yes	Relative	Yes	No	Yes	The-Day Before	Nurse		Yes	No	Yes	Yes	No	No	No	No	No	No	No	No	Yes	Yes		No	No	No	No	No	No	No	No	Yes		Neutral
Male	20-29	Married	Hindu	literate	Family	Elective		Yes	Relative	No (Lack of time)	Yes	Yes	Some Hours Before	Nurse		Yes	No	Yes	Do Not Remember	No	No	No	No	No	No	Yes	No	No	No		No	No	No	No	No	No	No	No	Yes		Neutral
Female	30-39	Married	Hindu	literate	Family	Elective		Yes	patient + relative	Yes	Yes	Yes	Some Hours Before	Administration		Yes	Yes	Yes	Yes	No	Yes	Yes	Yes	No	No	Yes	Yes	Yes	Yes		No	No	No	No	No	No	No	No	Yes		Neutral
Male	60-69	Married	Hindu	literate	Other ranks	Elective		Yes	patient + relative	No (Lack of time)	Yes	Yes	Some Hours Before	Nurse		Yes	No	Yes	No	No	No	No	No	No	No	No	No	Yes	No		No	No	No	No	No	No	No	No	Yes		Neutral
Female	40-49	Married	Hindu	Illeterate	Family	Elective		Yes	patient + relative	Yes	Yes	Yes	The-Day Before	Administration		Yes	No	Yes	No	No	Yes	Yes	No	No	No	Yes	No	Yes	No		No	No	No	No	No	No	No	No	Yes		Neutral
Female	50-59	Married	Hindu	literate	JCO	Elective		Yes	patient + relative	Yes	Yes	Yes	Some Hours Before	Nurse		Yes	Yes	Yes	Yes	No	Yes	Yes	Yes	No	Yes	Yes	Yes	Yes	Yes		Yes	Yes	No	No	No	Yes	No	No	Yes		Very High
Male	30-39	Married	Hindu	literate	Family	Elective		Yes	Relative	Yes	Yes	Yes	The-Day Before	Administration		Yes	No	Yes	Yes	No	Yes	Yes	Yes	No	No	Yes	Yes	No	No		No	No	No	No	No	No	Yes	No	No		Neutral
Male	60-69	Married	Hindu	literate	Family	Elective		Yes	patient + relative	Yes	Yes	Yes	The-Day Before	Nurse		Yes	No	Yes	Yes	No	Yes	Yes	No	No	No	No	No	Yes	No		No	No	No	No	No	No	No	No	Yes		Neutral
Male	50-59	Married	Hindu	literate	Other ranks	Elective		Yes	Relative	Yes	Yes	Yes	Some Hours Before	Nurse		Yes	No	Yes	Yes	No	Yes	Yes	Yes	No	No	No	No	Yes	Yes		No	No	No	No	No	No	No	No	Yes		Neutral
Male	60-69	Married	Hindu	literate	JCO	Elective		Yes	Relative	No (Lack of time)	Yes	Yes	Some Hours Before	Administration		Yes	No	Yes	No	No	No	Yes	No	No	No	No	No	Yes	Yes		No	No	No	No	No	No	No	No	Yes		Neutral
Female	20-29	Married	Hindu	Illeterate	Family	Elective		Yes	Patient	No (Lack of time)	Yes	Yes	The-Day Before	Nurse		Yes	No	Yes	Yes	No	Yes	Yes	Yes	No	No	No	No	No	No		No	No	No	No	No	No	No	No	Yes		Neutral
Female	50-59	Married	Hindu	literate	Other ranks	Elective		Yes	Relative	Yes	Yes	Yes	Some Hours Before	Administration		Yes	Yes	Yes	Yes	No	Yes	Yes	No	No	No	Yes	Yes	Yes	No		No	No	No	No	No	No	No	No	Yes		Neutral
Female	70-79	Married	Hindu	literate	Other ranks	Emergency		Yes	Patient	Yes	Partially	Yes	The-Day Before	Nurse		Yes	Do Not Remember	Yes	Yes	No	Yes	Yes	Yes	No	No	Yes	Yes	No	Do Not Remember		No	No	No	No	No	No	No	No	Yes		High
Male	20-29	Married	Hindu	literate	Family	Emergency		Yes	Relative	No (Lack of time)	Yes	Yes	Immediately	Nurse		Yes	No	Yes	Yes	Yes	Yes	No	No	No	No	No	No	Yes	Yes		No	No	No	No	No	No	No	No	Yes		Neutral
Male	60-69	Married	Hindu	literate	Other ranks	Emergency		Yes	Relative	Yes	Yes	Yes	Immediately	Nurse		Yes	No	Yes	Yes	No	No	No	No	Yes	No	No	No	No	No		No	No	No	No	No	No	No	No	Yes		Very Low
Male	30-39	Married	Buddhist	literate	Other ranks	Elective		Yes	Relative	Yes	Yes	Yes	Some Hours Before	Operative Surgeon		Yes	Yes	Yes	Yes	No	Yes	Yes	Yes	No	No	Yes	Yes	Yes	Yes		Yes	No	No	No	No	No	No	No	Yes		High
Female	30-39	Married	Hindu	literate	Family	Elective		Yes	Relative	No (Lack of time)	Yes	Yes	Some Hours Before	Nurse		Yes	No	Yes	Yes	No	Yes	Yes	No	No	No	Yes	No	Yes	Yes		No	No	No	No	No	No	No	No	Yes		Neutral
Male	40-49	Married	Hindu	Illeterate	Family	Elective		Yes	Relative	Yes	Yes	Yes	The-Day Before	Nurse		Yes	Yes	Yes	Yes	No	Yes	Yes	Yes	No	Yes	Yes	Yes	Yes	Yes		Yes	Yes	No	No	No	Yes	No	No	Yes		Very High
Female	70-79	Married	Hindu	literate	JCO	Emergency		Yes	patient + relative	Yes	Yes	Yes	Some Hours Before	Administration		Yes	Yes	Yes	Yes	No	No	No	No	No	No	No	No	Yes	Yes		No	No	No	No	No	No	No	No	Yes		Neutral
Male	60-69	Married	Hindu	Illeterate	Family	Elective		Yes	Relative	Partially	Yes	Yes	Some Hours Before	Nurse		Yes	No	Yes	No	No	Yes	No	No	No	No	No	No	Yes	Yes		No	No	No	No	No	No	No	No	Yes		Neutral
Female	30-39	Married	Hindu	literate	Family	Elective		Yes	patient + relative	Yes	Yes	Yes	Some Hours Before	Operative Surgeon		Yes	No	Yes	No	No	No	No	No	No	No	No	No	Yes	Yes		No	No	No	No	No	No	No	No	Yes		Neutral
Female	50-59	Married	Hindu	literate	Family	Elective		Yes	patient + relative	Yes	Yes	Yes	Some Hours Before	Nurse		Yes	No	Yes	No	No	No	No	No	No	No	No	No	Yes	Yes		No	No	No	No	No	No	No	No	Yes		Neutral
Male	30-39	Married	Hindu	literate	Family	Elective		Yes	Patient	Yes	Yes	Yes	Some Hours Before	Operative Surgeon		Yes	No	Yes	Yes	No	No	Yes	No	No	No	No	No	Yes	Yes		No	No	No	No	No	No	No	No	Yes		Neutral
Male	50-59	Married	Hindu	literate	Family	Elective		Yes	Relative	No (Lack of time)	Yes	Yes	Some Hours Before	Nurse		Yes	No	Yes	Yes	No	No	No	No	No	No	No	No	Yes	Yes		No	No	No	No	No	No	No	No	Yes		Neutral
Female	70-79	Married	Hindu	literate	Other ranks	Emergency		Yes	Relative	No (Lack of time)	Yes	Yes	Immediately	Nurse		Yes	No	Yes	Yes	No	No	No	No	Yes	No	No	No	No	No		No	No	No	No	No	No	No	No	Yes		Very Low
Male	60-69	Married	Hindu	literate	Other ranks	Elective		Yes	Relative	Yes	Yes	Yes	Some Hours Before	Nurse		Yes	Yes	Yes	Yes	No	Yes	Yes	Yes	No	No	Yes	Yes	Yes	Yes		Yes	No	No	No	No	No	No	No	Yes		High
Female	20-29	Married	Hindu	literate	Family	Elective		Yes	patient + relative	Yes	Yes	Yes	The-Day Before	Operative Surgeon		Yes	No	Yes	No	No	No	No	No	Yes	No	Yes	No	No	No		No	No	No	No	No	No	No	No	Yes		Low
Female	30-39	Married	Hindu	literate	JCO	Elective		Yes	Relative	No (Lack of time)	Yes	Yes	The-Day Before	Nurse		Yes	No	Yes	No	No	Yes	Yes	No	Yes	No	No	No	No	No		No	No	No	No	No	No	No	No	Yes		Low
Female	50-59	Married	Hindu	literate	Family	Emergency		Yes	Relative	Yes	Yes	Yes	Immediately	Nurse		Yes	Yes	Yes	Yes	No	Yes	Yes	Yes	No	No	Yes	Yes	Yes	Yes		Yes	Yes	Yes	Yes	Yes	Yes	No	No	Yes		Very High
Female	10-19	Unmarried	Hindu	literate	Family	Emergency		Yes	patient + relative	Yes	Yes	Yes	Immediately	Administration		Yes	Yes	Yes	Yes	No	Yes	Yes	Yes	No	Yes	Yes	Yes	Yes	Yes		Yes	Yes	Yes	Yes	Yes	No	No	No	Yes		Very High
Male	70-79	Married	Hindu	literate	42	Elective		Yes	patient + relative	Yes	Yes	Yes	The-Day Before	Nurse		Yes	No	Yes	Yes	No	Yes	Yes	Yes	No	No	No	No	No	No		No	No	No	No	No	No	No	No	Yes		Neutral
Male	70-79	Married	Hindu	literate	Family	Elective		Yes	Relative	Yes	Yes	Yes	Some Hours Before	Nurse		Yes	No	Yes	Yes	No	No	Yes	Yes	Yes	No	No	No	No	No		No	No	No	No	No	No	No	No	Yes		Neutral
Male	60-69	Married	Hindu	literate	Family	Elective		Yes	Relative	Yes	Yes	Yes	Some Hours Before	Nurse		No	No	No	No	No	No	No	Yes	Yes	No	No	No	No	No		No	No	No	No	No	No	No	No	Yes		Low
Female	30-39	Married	Hindu	literate	Family	Elective		Yes	patient + relative	Yes	Yes	Yes	The-Day Before	Nurse		Yes	No	No	No	No	No	No	No	Yes	No	No	No	No	No		No	No	No	No	No	No	No	No	Yes		Low
Female	50-59	Married	Hindu	literate	Family	Elective		Yes	Relative	Yes	Yes	Yes	Some Hours Before	Nurse		Yes	No	Yes	Yes	Do Not Remember	Do Not Remember	Do Not Remember	Do Not Remember	Yes	No	Yes	No	Yes	Yes		No	No	No	No	No	No	No	No	Yes		Neutral
Female	50-59	Married	Hindu	literate	Family	Emergency		Yes	Patient	Yes	Yes	Yes	Immediately	Nurse		Yes	No	Yes	Yes	No	Yes	Yes	Yes	No	No	Do Not Remember	No	Yes	Yes		Yes	Yes	Yes	Yes	Yes	Yes	No	No	Yes		High
Female	30-39	Married	Buddhist	literate	Family	Elective		Yes	Relative	Yes	Yes	Yes	The-Day Before	Nurse		Yes	Yes	Yes	Yes	No	Yes	Yes	No	Yes	No	No	No	Yes	Yes		No	No	No	No	No	No	No	No	Yes		Neutral
Female	30-39	Married	Hindu	literate	Other ranks	Elective		Yes	Patient	No (Lack of time)	Yes	Yes	Some Hours Before	Nurse		Yes	Yes	Yes	Yes	No	Do Not Remember	Do Not Remember	No	Yes	No	Yes	No	Yes	Yes		No	No	No	No	No	No	No	No	Yes		Neutral
Male	30-39	Married	Hindu	literate	JCO	Elective		Yes	patient + relative	No (Lack of time)	Yes	Yes	The-Day Before	Operative Surgeon		Yes	Do Not Remember	Yes	Yes	No	Do Not Remember	Do Not Remember	Yes	Yes	No	Yes	No	Yes	Yes		No	No	No	No	No	No	No	No	Yes		Neutral
Male	30-39	Married	Hindu	literate	Family	Elective		Yes	patient + relative	Yes	Yes	Yes	Some Hours Before	Operative Surgeon		Yes	No	Yes	No	Yes	Yes	No	Yes	Yes	No	Yes	No	Yes	Yes		No	No	No	No	No	No	No	No	Yes		Neutral
Male	40-49	Married	Hindu	Illeterate	Family	Elective		Yes	Relative	Yes	Yes	Yes	Some Hours Before	Nurse		Yes	Yes	Yes	No	No	No	No	No	Yes	No	Yes	No	No	Yes		No	No	No	No	No	No	No	No	Yes		Neutral
Female	30-39	Married	Hindu	Illeterate	Family	Elective		Yes	Relative	Yes	Yes	Yes	Some Hours Before	Administration		Yes	Yes	Yes	No	No	Yes	No	Yes	Yes	No	Yes	No	Yes	Yes		No	No	No	No	No	No	No	No	Yes		Neutral
Male	40-49	Married	Hindu	Illeterate	Family	Elective		Yes	Relative	Yes	Yes	Yes	Immediately	Administration		Yes	No	Yes	Yes	No	Yes	Yes	Yes	No	No	No	No	Yes	Yes		No	No	No	No	No	No	No	No	Yes		Neutral
Female	40-49	Married	Hindu	Illeterate	Family	Elective		Yes	Relative	Yes	Yes	Yes	Some Hours Before	Nurse		Yes	No	Yes	Yes	No	Yes	No	Yes	No	No	No	No	Yes	Yes		No	No	No	No	No	No	No	No	Yes		Neutral
Male	70-79	Married	Hindu	Illeterate	Family	Emergency		Yes	patient + relative	No (Lack of time)	Yes	Yes	Immediately	Nurse		Yes	No	Yes	Yes	Yes	Yes	Yes	Yes	Yes	Yes	Yes	Yes	Yes	Yes		Yes	Yes	Yes	Yes	Yes	Yes	Yes	No	Yes		High
Female	30-39	Married	Hindu	literate	Other ranks	Elective		Yes	Relative	Yes	Yes	Yes	The-Day Before	Nurse		Yes	No	Yes	No	No	No	No	Yes	No	No	No	No	Yes	Yes		No	No	No	No	No	No	No	No	Yes		Neutral
Male	40-49	Married	Hindu	Illeterate	Family	Elective		Yes	Relative	Yes	Yes	Yes	Some Hours Before	Nurse		Yes	Yes	Yes	Yes	No	Yes	No	Yes	Yes	No	Yes	No	Yes	Yes		No	No	No	No	No	No	No	No	Yes		Neutral
Male	60-69	Married	Hindu	literate	Family	Elective		Yes	Relative	Yes	Yes	Yes	Some Hours Before	Nurse		Yes	No	Yes	Do Not Remember	No	No	No	No	No	No	Yes	No	No	No		No	No	No	No	No	No	No	No	Yes		Neutral
Female	50-59	Married	Hindu	literate	Family	Elective		Yes	Patient	Yes	Yes	Yes	Some Hours Before	Nurse		Yes	Yes	Yes	Yes	No	Yes	Yes	Yes	No	No	Yes	Yes	Yes	Yes		No	No	No	No	No	No	No	No	Yes		Neutral
Male	30-39	Married	Hindu	literate	Other ranks	Elective		Yes	patient + relative	Yes	Yes	Yes	Some Hours Before	Nurse		Yes	No	Yes	No	No	No	No	No	No	No	No	No	Yes	No		No	No	No	No	No	No	No	No	Yes		Neutral
Female	40-49	Married	Hindu	Illeterate	Family	Elective		Yes	Patient	Yes	Yes	Yes	The-Day Before	Nurse		Yes	No	Yes	No	No	Yes	Yes	No	No	No	Yes	No	Yes	No		No	No	No	No	No	No	No	No	Yes		Neutral
Male	30-39	Married	Hindu	literate	JCO	Elective		Yes	Relative	Yes	Yes	Yes	Some Hours Before	Nurse		Yes	Yes	Yes	Yes	No	Yes	Yes	Yes	No	Yes	Yes	Yes	Yes	Yes		Yes	Yes	No	No	No	Yes	No	No	Yes		Very High
Male	30-39	Married	Hindu	literate	Family	Elective		Yes	Relative	Yes	Yes	Yes	The-Day Before	Nurse		Yes	No	Yes	Yes	No	Yes	Yes	Yes	No	No	Yes	Yes	No	No		No	No	No	No	No	No	Yes	No	No		Neutral
Female	30-39	Married	Hindu	literate	Family	Elective		Yes	Relative	Yes	Yes	Yes	The-Day Before	Administration		Yes	No	Yes	Yes	No	Yes	Yes	No	No	No	No	No	Yes	No		No	No	No	No	No	No	No	No	Yes		Neutral
Male	60-69	Married	Hindu	literate	Other ranks	Elective		Yes	Relative	No (Lack of time)	Yes	Yes	Some Hours Before	Nurse		Yes	No	Yes	Yes	No	Yes	Yes	Yes	No	No	No	No	Yes	Yes		No	No	No	No	No	No	No	No	Yes		Neutral
Female	60-69	Married	Hindu	literate	JCO	Elective		Yes	patient + relative	Yes	Yes	Yes	Some Hours Before	Operative Surgeon		Yes	No	Yes	No	No	No	Yes	No	No	No	No	No	Yes	Yes		No	No	No	No	No	No	No	No	Yes		Neutral
Male	60-69	Married	Hindu	Illeterate	Family	Elective		Yes	Relative	Yes	Yes	Yes	The-Day Before	Nurse		Yes	No	Yes	Yes	No	Yes	Yes	Yes	No	No	No	No	No	No		No	No	No	No	No	No	No	No	Yes		Neutral
Male	30-39	Married	Hindu	literate	Other ranks	Elective		Yes	Patient	No (Lack of time)	Yes	Yes	Some Hours Before	Nurse		Yes	Yes	Yes	Yes	No	Yes	Yes	No	No	No	Yes	Yes	Yes	No		No	No	No	No	No	No	No	No	Yes		Neutral
Female	60-69	Married	Hindu	literate	Other ranks	Emergency		Yes	patient + relative	Yes	Partially	Yes	The-Day Before	Operative Surgeon		Yes	Do Not Remember	Yes	Yes	No	Yes	Yes	Yes	No	No	Yes	Yes	No	Do Not Remember		No	No	No	No	No	No	No	No	Yes		High
Male	30-39	Married	Buddhist	literate	Family	Emergency		Yes	Patient	Yes	Yes	Yes	Immediately	Nurse		Yes	No	Yes	Yes	Yes	Yes	No	No	No	No	No	No	Yes	Yes		No	No	No	No	No	No	No	No	Yes		Neutral
Male	40-49	Married	Hindu	literate	Other ranks	Emergency		Yes	Relative	Yes	Yes	Yes	Immediately	Nurse		Yes	No	Yes	Yes	No	No	No	No	Yes	No	No	No	No	No		No	No	No	No	No	No	No	No	Yes		Very Low
Male	60-69	Married	Hindu	literate	Other ranks	Elective		Yes	Relative	Yes	Yes	Yes	Some Hours Before	Nurse		Yes	Yes	Yes	Yes	No	Yes	Yes	Yes	No	No	Yes	Yes	Yes	Yes		Yes	No	No	No	No	No	No	No	Yes		High
Female	30-39	Married	Hindu	literate	Family	Elective		Yes	Patient	No (Lack of time)	Yes	Yes	Some Hours Before	Nurse		Yes	No	Yes	Yes	No	Yes	Yes	No	No	No	Yes	No	Yes	Yes		No	No	No	No	No	No	No	No	Yes		Neutral
Male	80-89	Married	Hindu	Illeterate	Family	Elective		Yes	Patient	Yes	Yes	Yes	The-Day Before	Nurse		Yes	No	Yes	Yes	No	No	Yes	No	No	No	No	No	Yes	Yes		No	No	No	No	No	No	No	No	Yes		Neutral
Female	60-69	Married	Hindu	literate	JCO	Emergency		Yes	Relative	Yes	Yes	Yes	Some Hours Before	Operative Surgeon		Yes	Yes	Yes	Yes	No	No	No	No	No	No	No	No	Yes	Yes		No	No	No	No	No	No	No	No	Yes		Neutral
Male	50-59	Married	Hindu	Illeterate	Family	Elective		Yes	Relative	Yes	Yes	Yes	Some Hours Before	Nurse		Yes	No	Yes	No	No	Yes	No	No	No	No	No	No	Yes	Yes		No	No	No	No	No	No	No	No	Yes		Neutral
Male	30-39	Married	Hindu	literate	Family	Elective		Yes	patient + relative	Yes	Yes	Yes	Some Hours Before	Administration		Yes	No	Yes	No	No	No	No	No	No	No	No	No	Yes	Yes		No	No	No	No	No	No	No	No	Yes		Neutral
Male	50-59	Married	Hindu	literate	Family	Elective		Yes	Patient	Yes	Yes	Yes	Some Hours Before	Administration		Yes	No	Yes	No	No	No	No	No	No	No	No	No	Yes	Yes		No	No	No	No	No	No	No	No	Yes		Neutral
Female	30-39	Married	Hindu	literate	Family	Elective		Yes	Patient	Yes	Yes	Yes	Some Hours Before	Nurse		Yes	No	Yes	Yes	No	No	Yes	No	No	No	No	No	Yes	Yes		No	No	No	No	No	No	No	No	Yes		Neutral
Female	40-49	Married	Hindu	literate	Family	Elective		Yes	Relative	No (Lack of time)	Yes	Yes	Some Hours Before	Nurse		Yes	No	Yes	Yes	No	No	No	No	No	No	No	No	Yes	Yes		No	No	No	No	No	No	No	No	Yes		Neutral
Male	10-19	Married	Hindu	literate	Family	Elective		Yes	patient + relative	Yes	Yes	Yes	The-Day Before	Nurse		Yes	No	Yes	No	No	No	No	No	Yes	No	Yes	No	No	No		No	No	No	No	No	No	No	No	Yes		Low
Male	30-39	Married	Hindu	literate	JCO	Elective		Yes	Relative	Yes	Yes	Yes	The-Day Before	Nurse		Yes	No	Yes	No	No	Yes	Yes	No	Yes	No	No	No	No	No		No	No	No	No	No	No	No	No	Yes		Low
Male	60-69	Married	Hindu	literate	Family	Emergency		Yes	Relative	Yes	Yes	Yes	Immediately	Nurse		Yes	Yes	Yes	Yes	No	Yes	Yes	Yes	No	No	Yes	Yes	Yes	Yes		Yes	Yes	Yes	Yes	Yes	Yes	No	No	Yes		Very High
Male	60-69	Married	Hindu	Illeterate	Family	Emergency		Yes	Relative	Yes	Yes	Yes	Immediately	Operative Surgeon		Yes	Yes	Yes	Yes	No	Yes	Yes	Yes	No	Yes	Yes	Yes	Yes	Yes		Yes	Yes	Yes	Yes	Yes	No	No	No	Yes		Very High
Female	30-39	Married	Hindu	literate	42	Elective		Yes	patient + relative	No (Lack of time)	Yes	Yes	The-Day Before	Operative Surgeon		Yes	No	Yes	Yes	No	Yes	Yes	Yes	No	No	No	No	No	No		No	No	No	No	No	No	No	No	Yes		Neutral
Female	40-49	Married	Hindu	literate	Family	Elective		Yes	patient + relative	No (Lack of time)	Yes	Yes	Some Hours Before	Nurse		Yes	No	Yes	Yes	No	No	Yes	Yes	Yes	No	No	No	No	No		No	No	No	No	No	No	No	No	Yes		Neutral
Female	20-29	Married	Hindu	literate	Family	Elective		Yes	Relative	Yes	Yes	Yes	Some Hours Before	Administration		No	No	No	No	No	No	No	Yes	Yes	No	No	No	No	No		No	No	No	No	No	No	No	No	Yes		Low
Male	20-29	Married	Hindu	literate	Family	Elective		Yes	Relative	Yes	Yes	Yes	The-Day Before	Nurse		Yes	No	No	No	No	No	No	No	Yes	No	No	No	No	No		No	No	No	No	No	No	No	No	Yes		Low
Female	60-69	Married	Buddhist	literate	Family	Elective		Yes	Relative	Yes	Yes	Yes	Some Hours Before	Nurse		Yes	No	Yes	Yes	Do Not Remember	Do Not Remember	Do Not Remember	Do Not Remember	Yes	No	Yes	No	Yes	Yes		No	No	No	No	No	No	No	No	Yes		Neutral
Male	30-39	Married	Hindu	literate	Family	Emergency		Yes	Patient	Yes	Yes	Yes	Immediately	Administration		Yes	No	Yes	Yes	No	Yes	Yes	Yes	No	No	Do Not Remember	No	Yes	Yes		Yes	Yes	Yes	Yes	Yes	Yes	No	No	Yes		High
Male	50-59	Married	Hindu	literate	Family	Elective		Yes	Patient	No (Lack of time)	Yes	Yes	The-Day Before	Administration		Yes	Yes	Yes	Yes	No	Yes	Yes	No	Yes	No	No	No	Yes	Yes		No	No	No	No	No	No	No	No	Yes		Neutral
Male	40-49	Married	Hindu	literate	Other ranks	Elective		Yes	patient + relative	No (Lack of time)	Yes	Yes	Some Hours Before	Administration		Yes	Yes	Yes	Yes	No	Do Not Remember	Do Not Remember	No	Yes	No	Yes	No	Yes	Yes		No	No	No	No	No	No	No	No	Yes		Neutral
Male	40-49	Married	Hindu	literate	JCO	Elective		Yes	Relative	Yes	Yes	Yes	The-Day Before	Nurse		Yes	Do Not Remember	Yes	Yes	No	Do Not Remember	Do Not Remember	Yes	Yes	No	Yes	No	Yes	Yes		No	No	No	No	No	No	No	No	Yes		Neutral
Male	40-49	Married	Hindu	literate	Family	Elective		Yes	Relative	Yes	Yes	Yes	Some Hours Before	Nurse		Yes	No	Yes	No	Yes	Yes	No	Yes	Yes	No	Yes	No	Yes	Yes		No	No	No	No	No	No	No	No	Yes		Neutral
Male	30-39	Married	Hindu	Illeterate	Family	Elective		Yes	Patient	No (Lack of time)	Yes	Yes	The-Day Before	Nurse		Yes	Yes	Yes	No	No	No	No	No	Yes	No	Yes	No	No	Yes		No	No	No	No	No	No	No	No	Yes		Neutral
Female	30-39	Married	Hindu	Illeterate	Family	Elective		Yes	patient + relative	No (Lack of time)	Yes	Yes	Some Hours Before	Nurse		Yes	Yes	Yes	No	No	Yes	No	Yes	Yes	No	Yes	No	Yes	Yes		No	No	No	No	No	No	No	No	Yes		Neutral
Male	50-59	Married	Hindu	Illeterate	Family	Elective		Yes	patient + relative	Yes	Yes	Yes	Immediately	Nurse		Yes	No	Yes	Yes	No	Yes	Yes	Yes	No	No	No	No	Yes	Yes		No	No	No	No	No	No	No	No	Yes		Neutral
Male	30-39	Married	Hindu	Illeterate	Family	Elective		Yes	patient + relative	Yes	Yes	Yes	Some Hours Before	Nurse		Yes	No	Yes	Yes	No	Yes	No	Yes	No	No	No	No	Yes	Yes		No	No	No	No	No	No	No	No	Yes		Neutral
Female	40-49	Married	Hindu	Illeterate	Family	Emergency		Yes	Relative	Yes	Yes	Yes	Immediately	Nurse		Yes	No	Yes	Yes	Yes	Yes	Yes	Yes	Yes	Yes	Yes	Yes	Yes	Yes		Yes	Yes	Yes	Yes	Yes	Yes	Yes	No	Yes		High
Male	50-59	Married	Buddhist	literate	Other ranks	Elective		Yes	Patient	Partially	Yes	Yes	The-Day Before	Administration		Yes	No	Yes	No	No	No	No	Yes	No	No	No	No	Yes	Yes		No	No	No	No	No	No	No	No	Yes		Neutral
Female	60-69	Unmarried	Hindu	Illeterate	Family	Elective		Yes	Relative	Yes	Yes	Yes	Some Hours Before	Nurse		Yes	Yes	Yes	Yes	No	Yes	No	Yes	Yes	No	Yes	No	Yes	Yes		No	No	No	No	No	No	No	No	Yes		Neutral
Male	20-29	Married	Hindu	Illeterate	Family	Emergency		Yes	Relative	No (Lack of time)	Yes	Yes	Immediately	Administration		Yes	Yes	Yes	Yes	No	Yes	Yes	Yes	No	Yes	Yes	Yes	Yes	Yes		Yes	Yes	Yes	Yes	Yes	No	No	No	Yes		Very High
Female	20-29	Married	Hindu	literate	Family	Elective		Yes	Relative	No (Lack of time)	Yes	Yes	The-Day Before	Administration		Yes	No	Yes	Yes	No	Yes	Yes	Yes	No	No	No	No	No	No		No	No	No	No	No	No	No	No	Yes		Neutral
Female	30-39	Married	Hindu	literate	Family	Elective		Yes	patient + relative	No (Lack of time)	Yes	Yes	Some Hours Before	Nurse		Yes	No	Yes	Yes	No	No	Yes	Yes	Yes	No	No	No	No	No		No	No	No	No	No	No	No	No	Yes		Neutral
Male	50-59	Married	Hindu	literate	Family	Elective		Yes	Relative	No (Lack of time)	Yes	Yes	Some Hours Before	Operative Surgeon		No	No	No	No	No	No	No	Yes	Yes	No	No	No	No	No		No	No	No	No	No	No	No	No	Yes		Low
Female	40-49	Married	Hindu	literate	Family	Elective		Yes	Relative	Yes	Yes	Yes	The-Day Before	Operative Surgeon		Yes	No	No	No	No	No	No	No	Yes	No	No	No	No	No		No	No	No	No	No	No	No	No	Yes		Low
Female	50-59	Married	Hindu	literate	Family	Elective		Yes	patient + relative	No (Lack of time)	Yes	Yes	Some Hours Before	Nurse		Yes	No	Yes	Yes	Do Not Remember	Do Not Remember	Do Not Remember	Do Not Remember	Yes	No	Yes	No	Yes	Yes		No	No	No	No	No	No	No	No	Yes		Neutral
Male	20-29	Married	Hindu	literate	Family	Emergency		Yes	Patient	Yes	Yes	Yes	Immediately	Operative Surgeon		Yes	No	Yes	Yes	No	Yes	Yes	Yes	No	No	Do Not Remember	No	Yes	Yes		Yes	Yes	Yes	Yes	Yes	Yes	No	No	Yes		High
Male	60-69	Married	Hindu	literate	Family	Elective		Yes	Relative	Yes	Yes	Yes	The-Day Before	Operative Surgeon		Yes	Yes	Yes	Yes	No	Yes	Yes	No	Yes	No	No	No	Yes	Yes		No	No	No	No	No	No	No	No	Yes		Neutral
Male	60-69	Married	Hindu	literate	Other ranks	Elective		Yes	Relative	No (Lack of time)	Yes	Yes	Some Hours Before	Nurse		Yes	Yes	Yes	Yes	No	Do Not Remember	Do Not Remember	No	Yes	No	Yes	No	Yes	Yes		No	No	No	No	No	No	No	No	Yes		Neutral
Male	40-49	Married	Hindu	literate	JCO	Elective		Yes	Relative	Yes	Yes	Yes	The-Day Before	Administration		Yes	Do Not Remember	Yes	Yes	No	Do Not Remember	Do Not Remember	Yes	Yes	No	Yes	No	Yes	Yes		No	No	No	No	No	No	No	No	Yes		Neutral
Male	50-59	Married	Hindu	literate	Family	Elective		Yes	patient + relative	Yes	Yes	Yes	Some Hours Before	Nurse		Yes	No	Yes	No	Yes	Yes	No	Yes	Yes	No	Yes	No	Yes	Yes		No	No	No	No	No	No	No	No	Yes		Neutral
Male	50-59	Married	Hindu	Illeterate	Family	Elective		Yes	Patient	Yes	Yes	Yes	Some Hours Before	Nurse		Yes	Yes	Yes	No	No	No	No	No	Yes	No	Yes	No	No	Yes		No	No	No	No	No	No	No	No	Yes		Neutral
Male	20-29	Married	Hindu	Illeterate	Family	Elective		Yes	Patient	No (Lack of time)	Yes	Yes	Some Hours Before	Nurse		Yes	Yes	Yes	No	No	Yes	No	Yes	Yes	No	Yes	No	Yes	Yes		No	No	No	No	No	No	No	No	Yes		Neutral
Male	60-69	Married	Hindu	Illeterate	Family	Elective		Yes	Relative	No (Lack of time)	Yes	Yes	Immediately	Nurse		Yes	No	Yes	Yes	No	Yes	Yes	Yes	No	No	No	No	Yes	Yes		No	No	No	No	No	No	No	No	Yes		Neutral
Male	40-49	Married	Hindu	Illeterate	Family	Elective		Yes	patient + relative	Yes	Yes	Yes	Some Hours Before	Nurse		Yes	No	Yes	Yes	No	Yes	No	Yes	No	No	No	No	Yes	Yes		No	No	No	No	No	No	No	No	Yes		Neutral
Male	50-59	Married	Hindu	Illeterate	Family	Emergency		Yes	Patient	Yes	Yes	Yes	Immediately	Administration		Yes	No	Yes	Yes	Yes	Yes	Yes	Yes	Yes	Yes	Yes	Yes	Yes	Yes		Yes	Yes	Yes	Yes	Yes	Yes	Yes	No	Yes		High
Male	40-49	Unmarried	Hindu	literate	Family	Elective		Yes	patient + relative	No (Lack of time)	Yes	Yes	The-Day Before	Administration		Yes	No	Yes	No	No	No	No	Yes	No	No	No	No	Yes	Yes		No	No	No	No	No	No	No	No	Yes		Neutral
Male	40-49	Married	Buddhist	Illeterate	Family	Elective		Yes	Patient	Yes	Yes	Yes	Some Hours Before	Nurse		Yes	Yes	Yes	Yes	No	Yes	No	Yes	Yes	No	Yes	No	Yes	Yes		No	No	No	No	No	No	No	No	Yes		Neutral
Female	50-59	Married	Hindu	Illeterate	Family	Emergency		Yes	Relative	Yes	Yes	Yes	Immediately	Administration		Yes	Yes	Yes	Yes	No	Yes	Yes	Yes	No	Yes	Yes	Yes	Yes	Yes		Yes	Yes	Yes	Yes	Yes	No	No	No	Yes		Very High
Male	50-59	Married	Hindu	literate	Family	Elective		Yes	Relative	Yes	Yes	Yes	The-Day Before	Nurse		Yes	No	Yes	Yes	No	Yes	Yes	Yes	No	No	No	No	No	No		No	No	No	No	No	No	No	No	Yes		Neutral
Male	30-39	Unmarried	Hindu	literate	Family	Elective		Yes	patient + relative	Yes	Yes	Yes	Some Hours Before	Nurse		Yes	No	Yes	Yes	No	No	Yes	Yes	Yes	No	No	No	No	No		No	No	No	No	No	No	No	No	Yes		Neutral
Male	40-49	Married	Hindu	literate	Family	Elective		Yes	Relative	Yes	Yes	Yes	The-Day Before	Nurse		No	No	No	No	No	No	No	Yes	Yes	No	No	No	No	No		No	No	No	No	No	No	No	No	Yes		Low
Female	20-29	Married	Hindu	literate	Family	Elective		Yes	Relative	Yes	Yes	Yes	The-Day Before	Nurse		Yes	No	No	No	No	No	No	No	Yes	No	No	No	No	No		No	No	No	No	No	No	No	No	Yes		Low
Male	60-69	Unmarried	Hindu	literate	Family	Elective		Yes	patient + relative	Yes	Yes	Yes	Some Hours Before	Nurse		Yes	No	Yes	Yes	Do Not Remember	Do Not Remember	Do Not Remember	Do Not Remember	Yes	No	Yes	No	Yes	Yes		No	No	No	No	No	No	No	No	Yes		Neutral
Female	20-29	Married	Hindu	literate	Family	Emergency		Yes	Relative	No (Lack of time)	Yes	Yes	Immediately	Nurse		Yes	No	Yes	Yes	No	Yes	Yes	Yes	No	No	Do Not Remember	No	Yes	Yes		Yes	Yes	Yes	Yes	Yes	Yes	No	No	Yes		High
Male	30-39	Married	Hindu	literate	Family	Elective		Yes	Patient	No (Lack of time)	Yes	Yes	The-Day Before	Nurse		Yes	Yes	Yes	Yes	No	Yes	Yes	No	Yes	No	No	No	Yes	Yes		No	No	No	No	No	No	No	No	Yes		Neutral
Female	20-29	Married	Hindu	literate	Other ranks	Elective		Yes	Relative	Yes	Yes	Yes	Some Hours Before	Nurse		Yes	Yes	Yes	Yes	No	Do Not Remember	Do Not Remember	No	Yes	No	Yes	No	Yes	Yes		No	No	No	No	No	No	No	No	Yes		Neutral
Female	40-49	Married	Hindu	literate	JCO	Elective		Yes	Relative	No (Lack of time)	Yes	Yes	The-Day Before	Nurse		Yes	Do Not Remember	Yes	Yes	No	Do Not Remember	Do Not Remember	Yes	Yes	No	Yes	No	Yes	Yes		No	No	No	No	No	No	No	No	Yes		Neutral
Male	30-39	Married	Hindu	literate	Family	Elective		Yes	Relative	Yes	Yes	Yes	Some Hours Before	Administration		Yes	No	Yes	No	Yes	Yes	No	Yes	Yes	No	Yes	No	Yes	Yes		No	No	No	No	No	No	No	No	Yes		Neutral
Female	20-29	Married	Hindu	Illeterate	Family	Elective		Yes	Relative	Yes	Yes	Yes	The-Day Before	Operative Surgeon		Yes	Yes	Yes	No	No	No	No	No	Yes	No	Yes	No	No	Yes		No	No	No	No	No	No	No	No	Yes		Neutral
Female	30-39	Unmarried	Hindu	Illeterate	Family	Elective		Yes	Relative	Yes	Yes	Yes	Some Hours Before	Nurse		Yes	Yes	Yes	No	No	Yes	No	Yes	Yes	No	Yes	No	Yes	Yes		No	No	No	No	No	No	No	No	Yes		Neutral
Female	60-69	Married	Hindu	Illeterate	Family	Elective		Yes	Relative	Yes	Yes	Yes	Immediately	Operative Surgeon		Yes	No	Yes	Yes	No	Yes	Yes	Yes	No	No	No	No	Yes	Yes		No	No	No	No	No	No	No	No	Yes		Neutral
Female	60-69	Married	Hindu	Illeterate	Family	Elective		Yes	Relative	Yes	Yes	Yes	Some Hours Before	Administration		Yes	No	Yes	Yes	No	Yes	No	Yes	No	No	No	No	Yes	Yes		No	No	No	No	No	No	No	No	Yes		Neutral
Male	30-39	Married	Hindu	Illeterate	Family	Emergency		Yes	Patient	Yes	Yes	Yes	Immediately	Nurse		Yes	No	Yes	Yes	Yes	Yes	Yes	Yes	Yes	Yes	Yes	Yes	Yes	Yes		Yes	Yes	Yes	Yes	Yes	Yes	Yes	No	Yes		High
Female	70-79	Married	Buddhist	literate	Other ranks	Elective		Yes	Relative	Yes	Yes	Yes	The-Day Before	Nurse		Yes	No	Yes	No	No	No	No	Yes	No	No	No	No	Yes	Yes		No	No	No	No	No	No	No	No	Yes		Neutral
Male	30-39	Married	Hindu	Illeterate	Family	Elective		Yes	Relative	Partially	Yes	Yes	Some Hours Before	Nurse		Yes	Yes	Yes	Yes	No	Yes	No	Yes	Yes	No	Yes	No	Yes	Yes		No	No	No	No	No	No	No	No	Yes		Neutral
Male	30-39	Married	Hindu	Illeterate	Family	Elective		Yes	patient + relative	No (Lack of time)	Yes	Yes	Some Hours Before	Nurse		Yes	Yes	Yes	No	No	Yes	No	Yes	Yes	No	Yes	No	Yes	Yes		No	No	No	No	No	No	No	No	Yes		Neutral
Female	50-59	Married	Hindu	Illeterate	Family	Elective		Yes	Patient	Yes	Yes	Yes	Immediately	Operative Surgeon		Yes	No	Yes	Yes	No	Yes	Yes	Yes	No	No	No	No	Yes	Yes		No	No	No	No	No	No	No	No	Yes		Neutral
Male	30-39	Married	Hindu	Illeterate	Family	Elective		Yes	patient + relative	Yes	Yes	Yes	Some Hours Before	Nurse		Yes	No	Yes	Yes	No	Yes	No	Yes	No	No	No	No	Yes	Yes		No	No	No	No	No	No	No	No	Yes		Neutral
Female	60-69	Married	Hindu	Illeterate	Family	Emergency		Yes	Relative	Yes	Yes	Yes	Immediately	Operative Surgeon		Yes	No	Yes	Yes	Yes	Yes	Yes	Yes	Yes	Yes	Yes	Yes	Yes	Yes		Yes	Yes	Yes	Yes	Yes	Yes	Yes	No	Yes		High
Male	40-49	Married	Hindu	literate	Other ranks	Elective		Yes	Patient	Yes	Yes	Yes	The-Day Before	Administration		Yes	No	Yes	No	No	No	No	Yes	No	No	No	No	Yes	Yes		No	No	No	No	No	No	No	No	Yes		Neutral
Female	30-39	Married	Hindu	Illeterate	Family	Elective		Yes	patient + relative	Yes	Yes	Yes	Some Hours Before	Administration		Yes	Yes	Yes	Yes	No	Yes	No	Yes	Yes	No	Yes	No	Yes	Yes		No	No	No	No	No	No	No	No	Yes		Neutral
Male	70-79	Married	Hindu	Illeterate	Family	Elective		Yes	patient + relative	Yes	Yes	Yes	Some Hours Before	Nurse		Yes	Yes	Yes	No	No	Yes	No	Yes	Yes	No	Yes	No	Yes	Yes		No	No	No	No	No	No	No	No	Yes		Neutral
Male	60-69	Married	Hindu	Illeterate	Family	Elective		Yes	Patient	Yes	Yes	Yes	Immediately	Nurse		Yes	No	Yes	Yes	No	Yes	Yes	Yes	No	No	No	No	Yes	Yes		No	No	No	No	No	No	No	No	Yes		Neutral
Female	30-39	Married	Hindu	Illeterate	Family	Elective		Yes	patient + relative	Yes	Yes	Yes	Some Hours Before	Nurse		Yes	No	Yes	Yes	No	Yes	No	Yes	No	No	No	No	Yes	Yes		No	No	No	No	No	No	No	No	Yes		Neutral
